# Supplementary material for: (E)-1-(3,4-Dimethyl­benzyl­idene)-2,2-diphenyl­hydrazine
Source: Acta Crystallogr Sect E Struct Rep Online. 2011 May 7;67(Pt 6):o1287. doi: 10.1107/S1600536811015352 (PMC3120608; doi:10.1107/S1600536811015352)
Supplement: Supplementary file 1 [file e-67-o1287-sup1.cif]

##############################################################################
#                                                                            #
# This CIF contains the data in a paper accepted for publication in          #
# Acta Crystallographica Section E. It conforms to the requirements of       #
# Notes for Authors for Acta Crystallographica Section E, and has been       #
# peer reviewed under the auspices of the IUCr Commission on Journals.       #
#                                                                            #
# Full details of the Crystallographic Information File format               #
# are given in the paper "The Crystallographic Information File (CIF):       #
# a New Standard Archive File for Crystallography" by S. R. Hall, F. H.      #
# Allen and I. D. Brown [Acta Cryst. (1991), A47, 655-685].                  #
#                                                                            #
# The current version of the core CIF dictionary is obtainable from          #
# ftp://ftp.iucr.org/pub/cif_core.dic.                                       #
#                                                                            #
# Software is freely available for graphical display of the structure(s)     #
# in this CIF. For information consult the CIF software page                 #
# http://www.iucr.org/resources/cif/software.                                #
#                                                                            #
# This file may be used for bona fide research purposes within the           #
# scientific community so long as proper attribution is given to the journal # 
# article from which it was obtained.                                        #
#                                                                            #
##############################################################################
data_global
_audit_creation_method     'WinGX routine CIF_UPDATE'
_audit_conform_dict_name     cif_core.dic
_audit_conform_dict_version     2.4
_journal_date_recd_electronic     2011-04-10
_journal_date_accepted     2011-04-23
_journal_name_full     'Acta Crystallographica, Section E'
_journal_year     2011
_journal_volume     67
_journal_issue      6
_journal_page_first     o1287
_journal_page_last     o1287
_journal_paper_category     QO
_journal_coeditor_code     BT5512
_publ_contact_author_name     'Dr. A. Mendoza'
_publ_contact_author_address
;
Centro de Qu\'imica
ICUAP
Benem\'erita Universidad Aut\'onoma de Pueba
Puebla, Puebla
M\'exico
;
_publ_contact_author_email     angel.mendoza.m@gmail.com
_publ_contact_author_fax     '+52 222 229 55 00 ext 7397'
_publ_contact_author_phone     '+52 222 229 55 00 ext 7297'
_publ_section_title
;
(<i>E</i>)-1-(3,4-Dimethylbenzylidene)-2,2-diphenylhydrazine
;
loop_
    _publ_author_name
    _publ_author_footnote
    _publ_author_address
    'Mendoza, Angel' .
;
Centro de Qu\'imica
ICUAP
Benem\'erita Universidad Aut\'onoma de Puebla
Puebla, Pue.
Mexico
;
    'Cabrera-Vivas, Blanca M.' .
;
Facultad de Ciencias Qu\'imicas
Benem\'erita Universidad Aut\'onoma de Puebla
Puebla, Pue.
Mexico
;
    'Mel\'endrez-Luevano, Ruth' .
;
Facultad de Ciencias Qu\'imicas
Benem\'erita Universidad Aut\'onoma de Puebla
Puebla, Pue.
Mexico
;
    'Ram\'irez, Juan C.' .
;
Facultad de Ciencias Qu\'imicas
Benem\'erita Universidad Aut\'onoma de Puebla
Puebla, Pue.
Mexico
;
    'Flores-Alamo, Marcos' .
;
Facultad de Qu\'imica, Universidad Nacional Aut\'onoma de M\'exico,
04510 M\'exico DF
Mexico
;
data_I
_chemical_name_systematic
;
(<i>E</i>)-1-(3,4-Dimethylbenzylidene)-2,2-diphenylhydrazine
;
_chemical_formula_moiety     'C21 H20 N2'
_chemical_formula_sum     'C21 H20 N2'
_chemical_formula_iupac     'C21 H20 N2'
_chemical_formula_weight     300.39
_space_group_crystal_system     triclinic
_space_group_name_H-M_alt     'P -1'
_space_group_name_Hall     '-P 1'
loop_
    _space_group_symop_operation_xyz
    'x, y, z'
    '-x, -y, -z'
_cell_length_a     9.9375(5)
_cell_length_b     10.6322(5)
_cell_length_c     17.5680(8)
_cell_angle_alpha     77.530(4)
_cell_angle_beta     76.480(4)
_cell_angle_gamma     77.074(4)
_cell_volume     1732.60(14)
_cell_formula_units_Z     4
_cell_measurement_reflns_used     3720
_cell_measurement_theta_min     3.4266
_cell_measurement_theta_max     25.2369
_cell_measurement_temperature     293(2)
_exptl_crystal_description     prism
_exptl_crystal_colour     colorless
_exptl_crystal_size_max     0.6134
_exptl_crystal_size_mid     0.4151
_exptl_crystal_size_min     0.267
_exptl_crystal_density_diffrn     1.152
_exptl_crystal_density_method     'not measured'
_exptl_crystal_F_000     640
loop_
    _exptl_crystal_face_index_h
    _exptl_crystal_face_index_k
    _exptl_crystal_face_index_l
    _exptl_crystal_face_perp_dist
    2 0 1 0.1637
    1 2 0 0.2523
    -1 1 0 0.1687
    -1 0 3 0.2198
    2 1 -1 0.2393
    1 1 2 0.1653
    -1 -1 -2 0.1017
    1 -2 1 0.2604
    0 0 -1 0.1955
    1 -1 -1 0.2094
_exptl_absorpt_coefficient_mu     0.068
_exptl_absorpt_correction_type     analytical
_exptl_absorpt_process_details     '(CrysAlis PRO; Oxford Diffraction, 2009)'
_exptl_absorpt_correction_T_min     0.971
_exptl_absorpt_correction_T_max     0.984
_exptl_special_details
;
;
_diffrn_ambient_temperature     293(2)
_diffrn_radiation_type     MoK\a
_diffrn_radiation_wavelength     0.71073
_diffrn_radiation_monochromator     graphite
_diffrn_measurement_device_type     'Oxford Diffraction Xcalibur Atlas Gemini'
_diffrn_measurement_method     \w
_diffrn_detector_area_resol_mean     10.4685
_diffrn_reflns_number     12246
_diffrn_reflns_av_R_equivalents     0.0272
_diffrn_reflns_theta_min     3.43
_diffrn_reflns_theta_max     25.29
_diffrn_reflns_theta_full     25.29
_diffrn_measured_fraction_theta_max     0.997
_diffrn_measured_fraction_theta_full     0.997
_diffrn_reflns_limit_h_min     -9
_diffrn_reflns_limit_h_max     11
_diffrn_reflns_limit_k_min     -10
_diffrn_reflns_limit_k_max     12
_diffrn_reflns_limit_l_min     -21
_diffrn_reflns_limit_l_max     20
_refine_special_details
;
Refinement of <i>F</i>^2^ against ALL reflections. The weighted <i>R</i>-factor
<i>wR</i> and goodness of fit <i>S</i> are based on <i>F</i>^2^, conventional
<i>R</i>-factors <i>R</i> are based on <i>F</i>, with <i>F</i> set to zero for
negative <i>F</i>^2^. The threshold expression of <i>F</i>^2^ >
2\s(<i>F</i>^2^) is used only for calculating <i>R</i>-factors(gt) <i>etc</i>.
and is not relevant to the choice of reflections for refinement.
<i>R</i>-factors based on <i>F</i>^2^ are statistically about twice as large
as those based on <i>F</i>, and <i>R</i>- factors based on ALL data will be
even larger.
;
_reflns_number_total     6288
_reflns_number_gt     3202
_reflns_threshold_expression     >2\s(I)
_refine_ls_structure_factor_coef     Fsqd
_refine_ls_matrix_type     full
_refine_ls_R_factor_all     0.0949
_refine_ls_R_factor_gt     0.0403
_refine_ls_wR_factor_gt     0.0871
_refine_ls_wR_factor_ref     0.1004
_refine_ls_goodness_of_fit_ref     0.845
_refine_ls_restrained_S_all     0.845
_refine_ls_number_reflns     6288
_refine_ls_number_parameters     420
_refine_ls_number_restraints     0
_refine_ls_hydrogen_treatment     constr
_refine_ls_weighting_scheme     calc
_refine_ls_weighting_details
                 'calc w=1/[\s^2^(Fo^2^)+(0.0496P)^2^] where P=(Fo^2^+2Fc^2^)/3'
_atom_sites_solution_hydrogens     geom
_atom_sites_solution_primary     direct
_atom_sites_solution_secondary     difmap
_refine_ls_shift/su_max     0.001
_refine_ls_shift/su_mean     0
_refine_diff_density_max     0.153
_refine_diff_density_min     -0.113
_refine_ls_extinction_method     'SHELXL97 (Sheldrick, 2008)'
_refine_ls_extinction_coef     0.0220(12)
_refine_ls_extinction_expression
                                    Fc^*^=kFc[1+0.001xFc^2^\l^3^/sin(2\q)]^-1/4^
loop_
    _atom_type_symbol
    _atom_type_description
    _atom_type_scat_dispersion_real
    _atom_type_scat_dispersion_imag
    _atom_type_scat_source
    C C 0.0033 0.0016 'International Tables Vol C Tables 4.2.6.8 and 6.1.1.4'
    H H 0 0 'International Tables Vol C Tables 4.2.6.8 and 6.1.1.4'
    N N 0.0061 0.0033 'International Tables Vol C Tables 4.2.6.8 and 6.1.1.4'
_computing_data_collection
;
CrysAlis CCD (Oxford Diffraction, 2009)
;
_computing_cell_refinement
;
CrysAlis RED (Oxford Diffraction, 2009)
;
_computing_data_reduction
;
CrysAlis RED (Oxford Diffraction, 2009)
;
_computing_structure_solution     'SHELXS97 (Sheldrick, 2008)'
_computing_structure_refinement     'SHELXL97 (Sheldrick, 2008)'
_computing_molecular_graphics     'ORTEP-3 for Windows (Farrugia, 1997)'
_computing_publication_material     'WinGX (Farrugia, 1999)'
loop_
    _atom_site_type_symbol
    _atom_site_label
    _atom_site_fract_x
    _atom_site_fract_y
    _atom_site_fract_z
    _atom_site_U_iso_or_equiv
    _atom_site_adp_type
    _atom_site_calc_flag
    _atom_site_refinement_flags
    _atom_site_occupancy
    _atom_site_symmetry_multiplicity
    _atom_site_disorder_assembly
    _atom_site_disorder_group
    N N1 0.36159(15) 0.39399(14) 0.36518(8) 0.0660(4) Uani d . 1 1 . .
    N N2 0.41791(15) 0.32889(15) 0.43054(8) 0.0756(4) Uani d . 1 1 . .
    C C16 0.32092(19) 0.29285(16) 0.49984(10) 0.0597(4) Uani d . 1 1 . .
    C C21 0.1779(2) 0.33547(18) 0.50422(11) 0.0730(5) Uani d . 1 1 . .
    H H21 0.1443 0.3888 0.4607 0.088 Uiso calc R 1 1 . .
    C C20 0.0850(2) 0.2992(2) 0.57287(12) 0.0858(6) Uani d . 1 1 . .
    H H20 -0.0111 0.3292 0.5752 0.103 Uiso calc R 1 1 . .
    C C19 0.1307(3) 0.2199(2) 0.63774(12) 0.0875(6) Uani d . 1 1 . .
    H H19 0.0669 0.1956 0.6837 0.105 Uiso calc R 1 1 . .
    C C18 0.2719(3) 0.17699(19) 0.63365(11) 0.0812(6) Uani d . 1 1 . .
    H H18 0.3043 0.1226 0.6772 0.097 Uiso calc R 1 1 . .
    C C17 0.3673(2) 0.21310(18) 0.56583(10) 0.0730(5) Uani d . 1 1 . .
    H H17 0.4632 0.1838 0.5643 0.088 Uiso calc R 1 1 . .
    C C10 0.56693(18) 0.29103(18) 0.42665(9) 0.0601(5) Uani d . 1 1 . .
    C C11 0.6403(2) 0.37197(19) 0.44503(11) 0.0787(6) Uani d . 1 1 . .
    H H11 0.5936 0.4524 0.4589 0.094 Uiso calc R 1 1 . .
    C C12 0.7826(3) 0.3344(3) 0.44297(12) 0.0907(6) Uani d . 1 1 . .
    H H12 0.8317 0.3887 0.4563 0.109 Uiso calc R 1 1 . .
    C C13 0.8510(2) 0.2186(3) 0.42167(12) 0.0936(7) Uani d . 1 1 . .
    H H13 0.9472 0.1932 0.4204 0.112 Uiso calc R 1 1 . .
    C C14 0.7801(3) 0.1397(2) 0.40227(13) 0.0963(7) Uani d . 1 1 . .
    H H14 0.8281 0.0604 0.3873 0.116 Uiso calc R 1 1 . .
    C C15 0.6372(2) 0.1753(2) 0.40443(11) 0.0806(6) Uani d . 1 1 . .
    H H15 0.5891 0.1204 0.3908 0.097 Uiso calc R 1 1 . .
    C C1 0.44210(18) 0.43109(16) 0.29977(10) 0.0617(5) Uani d . 1 1 . .
    H H1 0.5391 0.4145 0.2964 0.074 Uiso calc R 1 1 . .
    C C2 0.38244(17) 0.49919(15) 0.23059(9) 0.0532(4) Uani d . 1 1 . .
    C C7 0.23891(17) 0.52161(16) 0.23122(10) 0.0606(5) Uani d . 1 1 . .
    H H7 0.1774 0.4926 0.2771 0.073 Uiso calc R 1 1 . .
    C C6 0.18753(17) 0.58661(16) 0.16420(10) 0.0617(5) Uani d . 1 1 . .
    H H6 0.0913 0.5999 0.1656 0.074 Uiso calc R 1 1 . .
    C C5 0.27467(16) 0.63270(15) 0.09501(9) 0.0513(4) Uani d . 1 1 . .
    C C4 0.41897(16) 0.61329(15) 0.09341(9) 0.0518(4) Uani d . 1 1 . .
    C C3 0.46939(16) 0.54615(16) 0.16103(10) 0.0572(4) Uani d . 1 1 . .
    H H3 0.5657 0.532 0.1597 0.069 Uiso calc R 1 1 . .
    C C8 0.51750(17) 0.66410(19) 0.01989(10) 0.0770(5) Uani d . 1 1 . .
    H H8A 0.613 0.6321 0.0267 0.115 Uiso calc R 1 1 . .
    H H8B 0.4992 0.7581 0.0111 0.115 Uiso calc R 1 1 . .
    H H8C 0.5032 0.6345 -0.025 0.115 Uiso calc R 1 1 . .
    C C9 0.21465(17) 0.70064(17) 0.02243(10) 0.0686(5) Uani d . 1 1 . .
    H H9A 0.1143 0.7069 0.0346 0.103 Uiso calc R 1 1 . .
    H H9B 0.2544 0.6513 -0.0199 0.103 Uiso calc R 1 1 . .
    H H9C 0.2371 0.7869 0.0063 0.103 Uiso calc R 1 1 . .
    N N3 0.19466(12) 0.19292(13) 0.00863(7) 0.0525(3) Uani d . 1 1 . .
    N N4 0.19869(13) 0.19943(13) -0.07059(7) 0.0565(4) Uani d . 1 1 . .
    C C31 0.18030(15) 0.32507(16) -0.11695(9) 0.0477(4) Uani d . 1 1 . .
    C C32 0.13244(15) 0.43680(16) -0.08245(9) 0.0522(4) Uani d . 1 1 . .
    H H32 0.1149 0.4297 -0.0275 0.063 Uiso calc R 1 1 . .
    C C33 0.11102(16) 0.55796(17) -0.12972(10) 0.0599(4) Uani d . 1 1 . .
    H H33 0.0781 0.6322 -0.106 0.072 Uiso calc R 1 1 . .
    C C34 0.13712(17) 0.57179(18) -0.21115(11) 0.0657(5) Uani d . 1 1 . .
    H H34 0.1215 0.6542 -0.2424 0.079 Uiso calc R 1 1 . .
    C C35 0.18661(18) 0.46180(19) -0.24540(10) 0.0663(5) Uani d . 1 1 . .
    H H35 0.2056 0.4698 -0.3005 0.08 Uiso calc R 1 1 . .
    C C36 0.20849(17) 0.33961(17) -0.19914(9) 0.0600(4) Uani d . 1 1 . .
    H H36 0.2426 0.266 -0.2233 0.072 Uiso calc R 1 1 . .
    C C37 0.23353(16) 0.08491(15) -0.10724(8) 0.0492(4) Uani d . 1 1 . .
    C C38 0.12895(17) 0.03792(17) -0.12529(10) 0.0587(4) Uani d . 1 1 . .
    H H38 0.0355 0.078 -0.1116 0.07 Uiso calc R 1 1 . .
    C C39 0.1620(2) -0.06805(18) -0.16345(10) 0.0681(5) Uani d . 1 1 . .
    H H39 0.091 -0.0988 -0.1763 0.082 Uiso calc R 1 1 . .
    C C40 0.2989(2) -0.12838(17) -0.18261(10) 0.0704(5) Uani d . 1 1 . .
    H H40 0.3213 -0.2002 -0.2084 0.084 Uiso calc R 1 1 . .
    C C41 0.4032(2) -0.08287(19) -0.16375(10) 0.0749(5) Uani d . 1 1 . .
    H H41 0.4963 -0.1245 -0.1763 0.09 Uiso calc R 1 1 . .
    C C42 0.37124(17) 0.02402(18) -0.12631(10) 0.0648(5) Uani d . 1 1 . .
    H H42 0.4425 0.055 -0.1139 0.078 Uiso calc R 1 1 . .
    C C22 0.21859(15) 0.08199(17) 0.05388(9) 0.0532(4) Uani d . 1 1 . .
    H H22 0.2346 0.0053 0.0333 0.064 Uiso calc R 1 1 . .
    C C23 0.22101(14) 0.07456(16) 0.13727(9) 0.0479(4) Uani d . 1 1 . .
    C C28 0.24973(16) -0.04682(16) 0.18511(9) 0.0544(4) Uani d . 1 1 . .
    H H28 0.2625 -0.1219 0.1633 0.065 Uiso calc R 1 1 . .
    C C27 0.26025(16) -0.06090(16) 0.26412(9) 0.0572(4) Uani d . 1 1 . .
    C C26 0.23930(16) 0.05158(17) 0.29740(9) 0.0575(4) Uani d . 1 1 . .
    C C25 0.20856(17) 0.17242(17) 0.25014(10) 0.0628(5) Uani d . 1 1 . .
    H H25 0.1929 0.2477 0.2722 0.075 Uiso calc R 1 1 . .
    C C24 0.20038(16) 0.18513(16) 0.17172(10) 0.0591(5) Uani d . 1 1 . .
    H H24 0.181 0.2681 0.1416 0.071 Uiso calc R 1 1 . .
    C C29 0.2983(2) -0.19570(18) 0.31134(11) 0.0935(7) Uani d . 1 1 . .
    H H29A 0.393 -0.2085 0.3194 0.14 Uiso calc R 1 1 . .
    H H29B 0.2911 -0.2606 0.2827 0.14 Uiso calc R 1 1 . .
    H H29C 0.235 -0.2038 0.3619 0.14 Uiso calc R 1 1 . .
    C C30 0.2536(2) 0.0441(2) 0.38198(10) 0.0887(6) Uani d . 1 1 . .
    H H30A 0.2308 0.1307 0.3948 0.133 Uiso calc R 1 1 . .
    H H30B 0.3486 0.0058 0.3876 0.133 Uiso calc R 1 1 . .
    H H30C 0.1904 -0.0089 0.4173 0.133 Uiso calc R 1 1 . .
loop_
    _atom_site_aniso_label
    _atom_site_aniso_U_11
    _atom_site_aniso_U_22
    _atom_site_aniso_U_33
    _atom_site_aniso_U_12
    _atom_site_aniso_U_13
    _atom_site_aniso_U_23
    N1 0.0642(9) 0.0726(10) 0.0561(9) -0.0088(7) -0.0201(8) 0.0053(8)
    N2 0.0601(10) 0.0977(12) 0.0557(9) -0.0060(8) -0.0172(8) 0.0129(8)
    C16 0.0683(12) 0.0599(12) 0.0512(11) -0.0110(9) -0.0159(10) -0.0064(9)
    C21 0.0701(13) 0.0872(15) 0.0601(12) -0.0164(10) -0.0175(10) -0.0020(10)
    C20 0.0763(13) 0.1129(18) 0.0689(14) -0.0269(12) -0.0096(12) -0.0118(13)
    C19 0.1008(18) 0.1049(18) 0.0549(13) -0.0310(13) -0.0027(12) -0.0107(12)
    C18 0.1102(18) 0.0804(15) 0.0494(12) -0.0108(13) -0.0185(12) -0.0072(10)
    C17 0.0839(13) 0.0763(14) 0.0545(12) -0.0046(10) -0.0190(11) -0.0067(10)
    C10 0.0620(12) 0.0657(13) 0.0489(10) -0.0040(10) -0.0170(9) -0.0029(9)
    C11 0.0801(15) 0.0813(15) 0.0751(13) -0.0075(12) -0.0145(11) -0.0223(11)
    C12 0.0837(17) 0.115(2) 0.0818(15) -0.0300(14) -0.0284(12) -0.0101(14)
    C13 0.0675(14) 0.121(2) 0.0756(15) -0.0010(15) -0.0203(11) 0.0084(14)
    C14 0.0977(19) 0.0835(17) 0.0968(17) 0.0175(14) -0.0238(14) -0.0222(13)
    C15 0.0903(16) 0.0723(15) 0.0818(14) -0.0036(12) -0.0299(12) -0.0158(11)
    C1 0.0564(11) 0.0663(12) 0.0590(11) -0.0090(9) -0.0171(9) 0.0007(9)
    C2 0.0523(10) 0.0510(11) 0.0562(10) -0.0111(8) -0.0165(9) -0.0005(8)
    C7 0.0534(11) 0.0666(12) 0.0596(11) -0.0198(8) -0.0100(9) 0.0021(9)
    C6 0.0472(10) 0.0696(12) 0.0693(12) -0.0165(8) -0.0196(9) 0.0009(10)
    C5 0.0527(10) 0.0492(10) 0.0564(10) -0.0152(8) -0.0194(9) -0.0025(8)
    C4 0.0519(10) 0.0519(11) 0.0541(10) -0.0164(8) -0.0148(8) -0.0020(8)
    C3 0.0451(9) 0.0667(12) 0.0603(11) -0.0117(8) -0.0192(9) -0.0011(9)
    C8 0.0620(12) 0.1005(15) 0.0667(12) -0.0268(10) -0.0176(10) 0.0070(11)
    C9 0.0655(11) 0.0738(13) 0.0696(12) -0.0174(9) -0.0294(9) 0.0034(9)
    N3 0.0526(8) 0.0588(10) 0.0472(8) -0.0148(6) -0.0124(6) -0.0035(7)
    N4 0.0715(9) 0.0548(10) 0.0448(8) -0.0116(7) -0.0162(7) -0.0065(7)
    C31 0.0430(9) 0.0545(11) 0.0468(10) -0.0125(7) -0.0134(7) -0.0023(8)
    C32 0.0488(10) 0.0586(12) 0.0495(10) -0.0082(8) -0.0143(8) -0.0066(9)
    C33 0.0588(11) 0.0573(12) 0.0652(12) -0.0074(8) -0.0224(9) -0.0065(9)
    C34 0.0697(12) 0.0599(13) 0.0661(13) -0.0175(9) -0.0227(10) 0.0079(10)
    C35 0.0762(13) 0.0729(14) 0.0484(10) -0.0223(10) -0.0131(9) 0.0024(10)
    C36 0.0689(11) 0.0618(12) 0.0499(11) -0.0145(9) -0.0128(9) -0.0071(9)
    C37 0.0480(10) 0.0512(10) 0.0454(9) -0.0084(8) -0.0091(8) -0.0029(8)
    C38 0.0478(10) 0.0633(12) 0.0664(11) -0.0100(8) -0.0120(8) -0.0128(9)
    C39 0.0707(13) 0.0675(13) 0.0717(12) -0.0191(10) -0.0167(10) -0.0142(10)
    C40 0.0905(15) 0.0592(13) 0.0564(11) -0.0060(11) -0.0071(11) -0.0150(9)
    C41 0.0582(12) 0.0847(15) 0.0670(13) 0.0043(10) 0.0001(10) -0.0133(11)
    C42 0.0472(11) 0.0827(14) 0.0636(12) -0.0117(9) -0.0085(9) -0.0132(10)
    C22 0.0523(10) 0.0564(12) 0.0525(10) -0.0151(8) -0.0115(8) -0.0063(9)
    C23 0.0423(9) 0.0534(11) 0.0471(10) -0.0100(7) -0.0103(7) -0.0034(8)
    C28 0.0608(10) 0.0501(11) 0.0550(11) -0.0140(8) -0.0135(8) -0.0085(8)
    C27 0.0596(11) 0.0573(12) 0.0528(11) -0.0108(8) -0.0156(8) -0.0004(9)
    C26 0.0565(10) 0.0632(12) 0.0516(10) -0.0047(8) -0.0154(8) -0.0081(9)
    C25 0.0686(12) 0.0593(12) 0.0596(12) 0.0005(9) -0.0171(9) -0.0163(9)
    C24 0.0625(11) 0.0524(11) 0.0598(11) -0.0024(8) -0.0192(9) -0.0048(9)
    C29 0.1421(19) 0.0656(14) 0.0724(13) -0.0160(12) -0.0396(13) 0.0063(11)
    C30 0.1113(16) 0.0927(16) 0.0646(12) -0.0006(12) -0.0351(12) -0.0180(11)
_geom_special_details
;
All s.u.'s (except the s.u. in the dihedral angle between two l.s. planes) are
estimated using the full covariance matrix. The cell s.u.'s are taken into
account individually in the estimation of s.u.'s in distances, angles and
torsion angles; correlations between s.u.'s in cell parameters are only used
when they are defined by crystal symmetry. An approximate (isotropic)
treatment of cell s.u.'s is used for estimating s.u.'s involving l.s. planes.
;
loop_
    _geom_bond_atom_site_label_1
    _geom_bond_atom_site_label_2
    _geom_bond_site_symmetry_2
    _geom_bond_distance
    _geom_bond_publ_flag
    N1 C1 . 1.2773(19) ?
    N1 N2 . 1.3765(17) ?
    N2 C16 . 1.405(2) ?
    N2 C10 . 1.434(2) ?
    C16 C21 . 1.381(2) ?
    C16 C17 . 1.388(2) ?
    C21 C20 . 1.376(2) ?
    C21 H21 . 0.93 ?
    C20 C19 . 1.369(3) ?
    C20 H20 . 0.93 ?
    C19 C18 . 1.364(3) ?
    C19 H19 . 0.93 ?
    C18 C17 . 1.379(2) ?
    C18 H18 . 0.93 ?
    C17 H17 . 0.93 ?
    C10 C15 . 1.360(2) ?
    C10 C11 . 1.374(2) ?
    C11 C12 . 1.374(3) ?
    C11 H11 . 0.93 ?
    C12 C13 . 1.350(3) ?
    C12 H12 . 0.93 ?
    C13 C14 . 1.347(3) ?
    C13 H13 . 0.93 ?
    C14 C15 . 1.379(3) ?
    C14 H14 . 0.93 ?
    C15 H15 . 0.93 ?
    C1 C2 . 1.455(2) ?
    C1 H1 . 0.93 ?
    C2 C3 . 1.387(2) ?
    C2 C7 . 1.390(2) ?
    C7 C6 . 1.377(2) ?
    C7 H7 . 0.93 ?
    C6 C5 . 1.381(2) ?
    C6 H6 . 0.93 ?
    C5 C4 . 1.397(2) ?
    C5 C9 . 1.506(2) ?
    C4 C3 . 1.387(2) ?
    C4 C8 . 1.504(2) ?
    C3 H3 . 0.93 ?
    C8 H8A . 0.96 ?
    C8 H8B . 0.96 ?
    C8 H8C . 0.96 ?
    C9 H9A . 0.96 ?
    C9 H9B . 0.96 ?
    C9 H9C . 0.96 ?
    N3 C22 . 1.2797(18) ?
    N3 N4 . 1.3701(16) ?
    N4 C31 . 1.4041(19) ?
    N4 C37 . 1.4362(18) ?
    C31 C36 . 1.386(2) ?
    C31 C32 . 1.389(2) ?
    C32 C33 . 1.376(2) ?
    C32 H32 . 0.93 ?
    C33 C34 . 1.374(2) ?
    C33 H33 . 0.93 ?
    C34 C35 . 1.371(2) ?
    C34 H34 . 0.93 ?
    C35 C36 . 1.377(2) ?
    C35 H35 . 0.93 ?
    C36 H36 . 0.93 ?
    C37 C38 . 1.373(2) ?
    C37 C42 . 1.374(2) ?
    C38 C39 . 1.373(2) ?
    C38 H38 . 0.93 ?
    C39 C40 . 1.366(2) ?
    C39 H39 . 0.93 ?
    C40 C41 . 1.368(2) ?
    C40 H40 . 0.93 ?
    C41 C42 . 1.374(2) ?
    C41 H41 . 0.93 ?
    C42 H42 . 0.93 ?
    C22 C23 . 1.455(2) ?
    C22 H22 . 0.93 ?
    C23 C24 . 1.390(2) ?
    C23 C28 . 1.390(2) ?
    C28 C27 . 1.390(2) ?
    C28 H28 . 0.93 ?
    C27 C26 . 1.396(2) ?
    C27 C29 . 1.509(2) ?
    C26 C25 . 1.384(2) ?
    C26 C30 . 1.509(2) ?
    C25 C24 . 1.375(2) ?
    C25 H25 . 0.93 ?
    C24 H24 . 0.93 ?
    C29 H29A . 0.96 ?
    C29 H29B . 0.96 ?
    C29 H29C . 0.96 ?
    C30 H30A . 0.96 ?
    C30 H30B . 0.96 ?
    C30 H30C . 0.96 ?
loop_
    _geom_angle_atom_site_label_1
    _geom_angle_atom_site_label_2
    _geom_angle_atom_site_label_3
    _geom_angle_site_symmetry_1
    _geom_angle_site_symmetry_3
    _geom_angle
    _geom_angle_publ_flag
    C1 N1 N2 . . 120.22(14) ?
    N1 N2 C16 . . 116.03(14) ?
    N1 N2 C10 . . 122.07(14) ?
    C16 N2 C10 . . 121.73(13) ?
    C21 C16 C17 . . 118.38(17) ?
    C21 C16 N2 . . 121.21(15) ?
    C17 C16 N2 . . 120.41(16) ?
    C20 C21 C16 . . 120.14(18) ?
    C20 C21 H21 . . 119.9 ?
    C16 C21 H21 . . 119.9 ?
    C19 C20 C21 . . 121.4(2) ?
    C19 C20 H20 . . 119.3 ?
    C21 C20 H20 . . 119.3 ?
    C18 C19 C20 . . 118.7(2) ?
    C18 C19 H19 . . 120.7 ?
    C20 C19 H19 . . 120.7 ?
    C19 C18 C17 . . 120.99(18) ?
    C19 C18 H18 . . 119.5 ?
    C17 C18 H18 . . 119.5 ?
    C18 C17 C16 . . 120.36(18) ?
    C18 C17 H17 . . 119.8 ?
    C16 C17 H17 . . 119.8 ?
    C15 C10 C11 . . 119.31(17) ?
    C15 C10 N2 . . 120.53(17) ?
    C11 C10 N2 . . 120.16(17) ?
    C10 C11 C12 . . 120.12(18) ?
    C10 C11 H11 . . 119.9 ?
    C12 C11 H11 . . 119.9 ?
    C13 C12 C11 . . 120.0(2) ?
    C13 C12 H12 . . 120 ?
    C11 C12 H12 . . 120 ?
    C14 C13 C12 . . 120.2(2) ?
    C14 C13 H13 . . 119.9 ?
    C12 C13 H13 . . 119.9 ?
    C13 C14 C15 . . 120.7(2) ?
    C13 C14 H14 . . 119.7 ?
    C15 C14 H14 . . 119.7 ?
    C10 C15 C14 . . 119.66(19) ?
    C10 C15 H15 . . 120.2 ?
    C14 C15 H15 . . 120.2 ?
    N1 C1 C2 . . 120.15(16) ?
    N1 C1 H1 . . 119.9 ?
    C2 C1 H1 . . 119.9 ?
    C3 C2 C7 . . 117.54(14) ?
    C3 C2 C1 . . 120.02(15) ?
    C7 C2 C1 . . 122.44(15) ?
    C6 C7 C2 . . 120.26(15) ?
    C6 C7 H7 . . 119.9 ?
    C2 C7 H7 . . 119.9 ?
    C7 C6 C5 . . 121.94(15) ?
    C7 C6 H6 . . 119 ?
    C5 C6 H6 . . 119 ?
    C6 C5 C4 . . 118.81(14) ?
    C6 C5 C9 . . 120.28(14) ?
    C4 C5 C9 . . 120.90(14) ?
    C3 C4 C5 . . 118.58(15) ?
    C3 C4 C8 . . 120.75(15) ?
    C5 C4 C8 . . 120.67(14) ?
    C4 C3 C2 . . 122.85(15) ?
    C4 C3 H3 . . 118.6 ?
    C2 C3 H3 . . 118.6 ?
    C4 C8 H8A . . 109.5 ?
    C4 C8 H8B . . 109.5 ?
    H8A C8 H8B . . 109.5 ?
    C4 C8 H8C . . 109.5 ?
    H8A C8 H8C . . 109.5 ?
    H8B C8 H8C . . 109.5 ?
    C5 C9 H9A . . 109.5 ?
    C5 C9 H9B . . 109.5 ?
    H9A C9 H9B . . 109.5 ?
    C5 C9 H9C . . 109.5 ?
    H9A C9 H9C . . 109.5 ?
    H9B C9 H9C . . 109.5 ?
    C22 N3 N4 . . 120.47(13) ?
    N3 N4 C31 . . 116.75(12) ?
    N3 N4 C37 . . 122.52(13) ?
    C31 N4 C37 . . 120.46(12) ?
    C36 C31 C32 . . 118.44(15) ?
    C36 C31 N4 . . 120.01(15) ?
    C32 C31 N4 . . 121.54(14) ?
    C33 C32 C31 . . 119.90(15) ?
    C33 C32 H32 . . 120 ?
    C31 C32 H32 . . 120 ?
    C34 C33 C32 . . 121.46(16) ?
    C34 C33 H33 . . 119.3 ?
    C32 C33 H33 . . 119.3 ?
    C35 C34 C33 . . 118.75(16) ?
    C35 C34 H34 . . 120.6 ?
    C33 C34 H34 . . 120.6 ?
    C34 C35 C36 . . 120.70(16) ?
    C34 C35 H35 . . 119.7 ?
    C36 C35 H35 . . 119.7 ?
    C35 C36 C31 . . 120.73(16) ?
    C35 C36 H36 . . 119.6 ?
    C31 C36 H36 . . 119.6 ?
    C38 C37 C42 . . 119.71(15) ?
    C38 C37 N4 . . 119.82(13) ?
    C42 C37 N4 . . 120.44(14) ?
    C39 C38 C37 . . 120.19(15) ?
    C39 C38 H38 . . 119.9 ?
    C37 C38 H38 . . 119.9 ?
    C40 C39 C38 . . 120.10(17) ?
    C40 C39 H39 . . 120 ?
    C38 C39 H39 . . 120 ?
    C39 C40 C41 . . 119.84(17) ?
    C39 C40 H40 . . 120.1 ?
    C41 C40 H40 . . 120.1 ?
    C40 C41 C42 . . 120.45(16) ?
    C40 C41 H41 . . 119.8 ?
    C42 C41 H41 . . 119.8 ?
    C37 C42 C41 . . 119.70(16) ?
    C37 C42 H42 . . 120.1 ?
    C41 C42 H42 . . 120.1 ?
    N3 C22 C23 . . 120.75(15) ?
    N3 C22 H22 . . 119.6 ?
    C23 C22 H22 . . 119.6 ?
    C24 C23 C28 . . 117.36(14) ?
    C24 C23 C22 . . 122.72(15) ?
    C28 C23 C22 . . 119.89(15) ?
    C27 C28 C23 . . 122.90(15) ?
    C27 C28 H28 . . 118.6 ?
    C23 C28 H28 . . 118.6 ?
    C28 C27 C26 . . 118.71(15) ?
    C28 C27 C29 . . 119.93(15) ?
    C26 C27 C29 . . 121.33(15) ?
    C25 C26 C27 . . 118.42(14) ?
    C25 C26 C30 . . 119.86(16) ?
    C27 C26 C30 . . 121.70(16) ?
    C24 C25 C26 . . 122.32(16) ?
    C24 C25 H25 . . 118.8 ?
    C26 C25 H25 . . 118.8 ?
    C25 C24 C23 . . 120.28(15) ?
    C25 C24 H24 . . 119.9 ?
    C23 C24 H24 . . 119.9 ?
    C27 C29 H29A . . 109.5 ?
    C27 C29 H29B . . 109.5 ?
    H29A C29 H29B . . 109.5 ?
    C27 C29 H29C . . 109.5 ?
    H29A C29 H29C . . 109.5 ?
    H29B C29 H29C . . 109.5 ?
    C26 C30 H30A . . 109.5 ?
    C26 C30 H30B . . 109.5 ?
    H30A C30 H30B . . 109.5 ?
    C26 C30 H30C . . 109.5 ?
    H30A C30 H30C . . 109.5 ?
    H30B C30 H30C . . 109.5 ?
loop_
    _geom_torsion_atom_site_label_1
    _geom_torsion_atom_site_label_2
    _geom_torsion_atom_site_label_3
    _geom_torsion_atom_site_label_4
    _geom_torsion_site_symmetry_1
    _geom_torsion_site_symmetry_2
    _geom_torsion_site_symmetry_3
    _geom_torsion_site_symmetry_4
    _geom_torsion
    _geom_torsion_publ_flag
    C1 N1 N2 C16 . . . . 179.59(15) ?
    C1 N1 N2 C10 . . . . -5.1(2) ?
    N1 N2 C16 C21 . . . . -8.0(2) ?
    C10 N2 C16 C21 . . . . 176.64(17) ?
    N1 N2 C16 C17 . . . . 172.04(15) ?
    C10 N2 C16 C17 . . . . -3.3(3) ?
    C17 C16 C21 C20 . . . . 0.2(3) ?
    N2 C16 C21 C20 . . . . -179.79(16) ?
    C16 C21 C20 C19 . . . . -0.6(3) ?
    C21 C20 C19 C18 . . . . 0.3(3) ?
    C20 C19 C18 C17 . . . . 0.4(3) ?
    C19 C18 C17 C16 . . . . -0.8(3) ?
    C21 C16 C17 C18 . . . . 0.5(3) ?
    N2 C16 C17 C18 . . . . -179.52(15) ?
    N1 N2 C10 C15 . . . . -86.5(2) ?
    C16 N2 C10 C15 . . . . 88.6(2) ?
    N1 N2 C10 C11 . . . . 93.2(2) ?
    C16 N2 C10 C11 . . . . -91.7(2) ?
    C15 C10 C11 C12 . . . . -1.7(3) ?
    N2 C10 C11 C12 . . . . 178.59(16) ?
    C10 C11 C12 C13 . . . . 1.0(3) ?
    C11 C12 C13 C14 . . . . 0.1(3) ?
    C12 C13 C14 C15 . . . . -0.5(3) ?
    C11 C10 C15 C14 . . . . 1.3(3) ?
    N2 C10 C15 C14 . . . . -178.98(17) ?
    C13 C14 C15 C10 . . . . -0.2(3) ?
    N2 N1 C1 C2 . . . . 179.62(14) ?
    N1 C1 C2 C3 . . . . 176.21(15) ?
    N1 C1 C2 C7 . . . . -2.8(2) ?
    C3 C2 C7 C6 . . . . 0.9(2) ?
    C1 C2 C7 C6 . . . . 179.98(15) ?
    C2 C7 C6 C5 . . . . -0.7(2) ?
    C7 C6 C5 C4 . . . . -0.4(2) ?
    C7 C6 C5 C9 . . . . 178.62(14) ?
    C6 C5 C4 C3 . . . . 1.2(2) ?
    C9 C5 C4 C3 . . . . -177.80(14) ?
    C6 C5 C4 C8 . . . . -178.79(15) ?
    C9 C5 C4 C8 . . . . 2.2(2) ?
    C5 C4 C3 C2 . . . . -1.0(2) ?
    C8 C4 C3 C2 . . . . 179.01(15) ?
    C7 C2 C3 C4 . . . . -0.1(2) ?
    C1 C2 C3 C4 . . . . -179.15(14) ?
    C22 N3 N4 C31 . . . . -175.97(13) ?
    C22 N3 N4 C37 . . . . -1.9(2) ?
    N3 N4 C31 C36 . . . . 168.14(13) ?
    C37 N4 C31 C36 . . . . -6.0(2) ?
    N3 N4 C31 C32 . . . . -12.63(19) ?
    C37 N4 C31 C32 . . . . 173.21(13) ?
    C36 C31 C32 C33 . . . . 1.5(2) ?
    N4 C31 C32 C33 . . . . -177.73(13) ?
    C31 C32 C33 C34 . . . . -0.6(2) ?
    C32 C33 C34 C35 . . . . -0.5(2) ?
    C33 C34 C35 C36 . . . . 0.6(2) ?
    C34 C35 C36 C31 . . . . 0.3(2) ?
    C32 C31 C36 C35 . . . . -1.4(2) ?
    N4 C31 C36 C35 . . . . 177.86(14) ?
    N3 N4 C37 C38 . . . . 103.54(17) ?
    C31 N4 C37 C38 . . . . -82.65(18) ?
    N3 N4 C37 C42 . . . . -78.19(18) ?
    C31 N4 C37 C42 . . . . 95.62(18) ?
    C42 C37 C38 C39 . . . . -1.1(2) ?
    N4 C37 C38 C39 . . . . 177.16(15) ?
    C37 C38 C39 C40 . . . . 0.9(3) ?
    C38 C39 C40 C41 . . . . -0.1(3) ?
    C39 C40 C41 C42 . . . . -0.6(3) ?
    C38 C37 C42 C41 . . . . 0.4(2) ?
    N4 C37 C42 C41 . . . . -177.84(15) ?
    C40 C41 C42 C37 . . . . 0.5(3) ?
    N4 N3 C22 C23 . . . . 177.09(12) ?
    N3 C22 C23 C24 . . . . -1.1(2) ?
    N3 C22 C23 C28 . . . . -178.83(13) ?
    C24 C23 C28 C27 . . . . -0.9(2) ?
    C22 C23 C28 C27 . . . . 176.88(14) ?
    C23 C28 C27 C26 . . . . 0.9(2) ?
    C23 C28 C27 C29 . . . . -177.19(15) ?
    C28 C27 C26 C25 . . . . 0.2(2) ?
    C29 C27 C26 C25 . . . . 178.17(16) ?
    C28 C27 C26 C30 . . . . -178.03(16) ?
    C29 C27 C26 C30 . . . . 0.0(2) ?
    C27 C26 C25 C24 . . . . -1.1(2) ?
    C30 C26 C25 C24 . . . . 177.13(16) ?
    C26 C25 C24 C23 . . . . 1.0(2) ?
    C28 C23 C24 C25 . . . . 0.0(2) ?
    C22 C23 C24 C25 . . . . -177.75(14) ?
loop_
    _geom_hbond_atom_site_label_D
    _geom_hbond_atom_site_label_H
    _geom_hbond_atom_site_label_A
    _geom_hbond_site_symmetry_D
    _geom_hbond_site_symmetry_H
    _geom_hbond_site_symmetry_A
    _geom_hbond_distance_DH
    _geom_hbond_distance_HA
    _geom_hbond_distance_DA
    _geom_hbond_angle_DHA
    _geom_hbond_publ_flag
    C3 H3 Cg1 . . 2_655 0.93 2.81 3.7152(18) 166 y
    C6 H6 Cg1 . . 2_565 0.93 2.66 3.5506(19) 160 y
    C9 H9C Cg2 . . 1_565 0.96 2.97 3.7170(19) 136 y
    C29 H29B Cg3 . . 1_545 0.96 3.00 3.931(2) 165 y
    C41 H41 Cg4 . . 2_655 0.93 2.83 3.590(2) 139 y
