# Supplementary material for: (E)-1-(3,4-Dimethyl­benzyl­idene)-2,2-diphenyl­hydrazine
Source: Acta Crystallogr Sect E Struct Rep Online. 2011 May 7;67(Pt 6):o1287. doi: 10.1107/S1600536811015352 (PMC3120608; doi:10.1107/S1600536811015352)
Supplement: Supplementary file 2 [file e-67-o1287-Isup2.hkl]

#
# h,k,l, Fc-squared, Fo-squared, sigma(Fo-squared) and status flag
#
data_I
_shelx_title ' a28-mo in P-1'
_shelx_refln_list_code          4
_shelx_F_calc_maximum      188.21
_exptl_crystal_F_000       640.00
_reflns_d_resolution_high  0.8318
 
loop_
 _symmetry_equiv_pos_as_xyz
 'x, y, z'
 '-x, -y, -z'
 
_cell_length_a     9.9375
_cell_length_b    10.6322
_cell_length_c    17.5680
_cell_angle_alpha  77.530
_cell_angle_beta   76.480
_cell_angle_gamma  77.074
 
_shelx_F_squared_multiplier     1.000
 
loop_
 _refln_index_h
 _refln_index_k
 _refln_index_l
 _refln_F_squared_calc
 _refln_F_squared_meas
 _refln_F_squared_sigma
 _refln_observed_status
   2   0   0    30130.65    32484.56     65.77 o
   3   0   0     8741.52     8675.66     24.40 o
   4   0   0        0.63        0.28      2.00 o
   5   0   0     2400.48     2440.55     16.12 o
   6   0   0      101.60      117.38      4.58 o
   7   0   0      156.39      146.19      5.34 o
   8   0   0       17.01       15.38      3.31 o
   9   0   0       30.46       15.96      7.36 o
  10   0   0        1.99        1.92      6.89 o
  11   0   0        0.25        0.84      8.15 o
 -11   1   0        1.23        8.25      8.33 o
 -10   1   0        2.38        0.34      7.36 o
  -9   1   0       10.82        3.78      6.32 o
  -8   1   0        2.28        0.66      5.71 o
  -7   1   0        3.10        3.00      2.44 o
  -6   1   0       27.88       30.60      2.97 o
  -5   1   0        0.05        0.45      2.26 o
  -4   1   0       97.93      112.99      3.40 o
  -3   1   0      147.80      142.41      3.13 o
  -2   1   0     1269.26     1198.87     13.73 o
   2   1   0    13266.04    14137.78     53.16 o
   3   1   0     1066.90     1039.35     11.63 o
   4   1   0     4028.70     3962.45     21.28 o
   5   1   0      105.33       95.35      5.08 o
   6   1   0      836.61      796.87     11.89 o
   7   1   0      215.63      207.91      5.60 o
   8   1   0      275.92      264.46      7.36 o
   9   1   0       33.23       29.94      7.97 o
  10   1   0        1.36       -7.10      7.10 o
  11   1   0       42.14       33.50      8.92 o
 -10   2   0        1.61       -2.44      7.27 o
  -9   2   0        1.06        0.85      6.16 o
  -8   2   0       48.53       42.81      7.85 o
  -7   2   0        4.02        0.32      2.69 o
  -6   2   0       20.98       23.90      2.63 o
  -5   2   0      126.56      140.51      4.11 o
  -4   2   0      128.69      129.07      3.76 o
  -3   2   0      943.33      930.14      7.89 o
  -2   2   0      979.76      911.93      8.90 o
  -1   2   0      399.80      367.39      4.96 o
   0   2   0        5.30        4.04      1.01 o
   1   2   0     1129.51     1006.60     13.91 o
   2   2   0      961.97      956.62     15.04 o
   3   2   0      960.19      859.31     10.01 o
   4   2   0      280.45      296.77      6.17 o
   5   2   0      439.89      415.42      8.20 o
   6   2   0      707.50      718.47     11.56 o
   7   2   0      135.20      140.69      6.36 o
   8   2   0      777.11      769.07     13.87 o
   9   2   0        0.75       -0.88      5.18 o
  10   2   0      136.60      139.49     13.18 o
  11   2   0       26.31       27.18      8.91 o
 -10   3   0       10.80       11.69      7.41 o
  -9   3   0       12.56        8.46      6.65 o
  -8   3   0       21.63       15.28      5.98 o
  -7   3   0        1.18       -0.19      4.28 o
  -6   3   0        3.55        5.51      2.55 o
  -5   3   0       11.62       11.68      2.03 o
  -4   3   0        9.48       10.53      1.98 o
  -3   3   0       34.05       31.21      2.05 o
  -2   3   0       55.38       54.21      2.53 o
  -1   3   0      768.33      722.11     10.13 o
   0   3   0       68.41       62.35      2.42 o
   1   3   0       99.37       99.69      6.12 o
   2   3   0      449.92      417.21      4.68 o
   3   3   0      167.29      145.84      3.99 o
   4   3   0       26.65       34.23      3.09 o
   5   3   0       41.33       39.02      3.30 o
   6   3   0      213.27      220.09      6.73 o
   7   3   0       27.23       27.03      3.88 o
   8   3   0       65.47       68.94      7.45 o
   9   3   0       37.06       39.48      8.26 o
  10   3   0       74.62       61.82     10.07 o
  11   3   0        0.13       -4.94      8.13 o
 -10   4   0        0.41       -4.01      8.52 o
  -9   4   0        6.27        6.55      7.38 o
  -8   4   0        0.07       -4.13      5.25 o
  -7   4   0        0.03       -2.66      4.46 o
  -6   4   0        6.36        6.24      3.22 o
  -5   4   0       25.12       24.88      2.66 o
  -4   4   0        4.01        2.91      1.96 o
  -3   4   0       10.03        9.86      1.92 o
  -2   4   0       60.86       54.86      2.88 o
  -1   4   0      262.34      245.89      5.34 o
   0   4   0      390.88      365.32     10.47 o
   1   4   0       18.49       12.23      4.78 o
   2   4   0       84.34       76.19      2.59 o
   3   4   0      112.31      114.07      3.11 o
   4   4   0      469.43      433.41      7.70 o
   5   4   0       29.31       27.22      3.34 o
   6   4   0       32.26       34.85      3.49 o
   7   4   0        4.21        3.29      2.93 o
   8   4   0      142.03      133.43     24.55 o
   9   4   0        5.96        1.98      8.12 o
  10   4   0       18.21       -3.46      7.00 o
  11   4   0        1.34        0.24      8.05 o
  -9   5   0        0.75       -5.92      7.70 o
  -8   5   0        0.44        0.37      5.41 o
  -7   5   0       14.27       11.42      5.55 o
  -6   5   0      100.68      100.96      7.66 o
  -5   5   0        5.73        8.25      3.30 o
  -4   5   0       19.11       19.94      2.46 o
  -3   5   0        6.98        4.86      1.93 o
  -2   5   0      153.62      153.80      5.26 o
  -1   5   0       80.97       85.72      3.74 o
   0   5   0      137.52      118.11      3.66 o
   1   5   0       16.44       11.32      4.59 o
   2   5   0       90.34       95.10      8.25 o
   3   5   0       18.61       17.21      1.30 o
   4   5   0     1194.64     1235.56     10.75 o
   5   5   0        0.36        0.14      1.97 o
   6   5   0       71.46       73.99      4.68 o
   7   5   0      122.37      121.91      5.89 o
   8   5   0        9.33        5.77      4.10 o
   9   5   0       18.62       16.41      8.19 o
  10   5   0       35.74       29.59      8.72 o
  11   5   0       16.31       25.23      8.57 o
  -8   6   0       83.52       91.64      8.49 o
  -7   6   0       35.04       40.03      6.64 o
  -6   6   0       94.04      105.52      8.35 o
  -5   6   0       60.25       59.86      7.05 o
  -4   6   0       33.45       32.78      3.99 o
  -3   6   0        0.19       -1.71      2.63 o
  -2   6   0        1.32        2.05      2.12 o
  -1   6   0       39.21       34.94      3.10 o
   0   6   0       41.48       39.98      2.67 o
   1   6   0      328.08      296.08     26.22 o
   2   6   0      238.86      250.48     12.95 o
   3   6   0       32.64       35.09      7.08 o
   4   6   0      363.45      356.65      5.71 o
   5   6   0       54.42       48.95      3.76 o
   6   6   0        5.00        7.18      2.62 o
   7   6   0       50.13       48.49      4.54 o
   8   6   0       26.70       27.17      4.97 o
   9   6   0       57.48       44.63      9.73 o
  10   6   0        4.98       14.96      7.24 o
  11   6   0        1.94       14.61      8.97 o
  -8   7   0        0.38       -1.13      6.50 o
  -7   7   0       47.51       42.64      6.99 o
  -6   7   0       31.86       39.58      7.20 o
  -5   7   0      131.55      152.57     10.43 o
  -4   7   0      275.15      267.35     19.64 o
  -3   7   0        0.74        1.64      4.27 o
  -2   7   0      534.87      521.02     23.57 o
  -1   7   0      287.23      280.40      9.13 o
   0   7   0      342.87      340.90      7.05 o
   1   7   0      284.57      240.50     30.57 o
   2   7   0      138.80      136.03      7.52 o
   3   7   0        0.67        1.08      6.65 o
   4   7   0       16.09       16.96      7.28 o
   5   7   0       92.31       89.52      5.25 o
   6   7   0        1.62        1.57      2.99 o
   7   7   0        0.00        1.59      3.85 o
   8   7   0       97.82       87.08      5.76 o
   9   7   0      131.87      132.39     17.09 o
  10   7   0        4.45        1.54      6.29 o
  -7   8   0        0.29       -0.55      9.47 o
  -6   8   0       18.38       25.37     10.02 o
  -5   8   0       36.33       36.35      9.92 o
  -4   8   0       26.71       35.32      9.01 o
  -3   8   0      363.00      373.94     12.30 o
  -2   8   0       43.77       39.70      4.77 o
  -1   8   0      185.87      174.92      7.39 o
   0   8   0      872.29      856.18     12.48 o
   1   8   0        9.46       13.81      8.87 o
   2   8   0      443.11      482.56     20.73 o
   3   8   0      314.56      293.45     16.54 o
   4   8   0      414.96      460.03     20.39 o
   5   8   0       19.41       21.52      7.92 o
   6   8   0       39.50       51.43     10.54 o
   7   8   0       46.77       48.79     10.99 o
   8   8   0        3.98       12.97      6.45 o
   9   8   0       93.20       84.83      8.84 o
  10   8   0        0.02       -3.86      6.18 o
  -6   9   0        1.07        0.76      9.36 o
  -5   9   0       48.96       59.49     12.33 o
  -4   9   0        3.11        8.47      8.44 o
  -3   9   0        2.30        1.78      5.05 o
  -2   9   0       37.99       39.77      4.79 o
  -1   9   0       21.01       18.46      3.66 o
   0   9   0       18.64       14.05      4.03 o
   1   9   0      194.18      195.55     15.74 o
   2   9   0       57.13       67.56     10.67 o
   3   9   0      357.46      392.26     20.38 o
   4   9   0       26.40       31.50     10.13 o
   5   9   0       16.12        7.13      8.64 o
   6   9   0      110.60      124.82     13.84 o
   7   9   0        0.63        5.27      8.88 o
   8   9   0       50.94       68.31     11.35 o
   9   9   0        0.07       -1.25      6.44 o
  -5  10   0        7.88       25.84     10.44 o
  -4  10   0        8.27       14.04      8.82 o
  -3  10   0       96.08       99.38     13.77 o
  -2  10   0       26.05       12.77      8.86 o
  -1  10   0       14.31       11.76     10.01 o
   0  10   0        1.91        3.16      9.55 o
   1  10   0        6.51        5.59      7.98 o
   2  10   0       31.79       40.36     10.33 o
   3  10   0       18.91        6.87      9.49 o
   4  10   0       13.05        9.96      9.38 o
   5  10   0       58.88       80.67     13.35 o
   6  10   0       27.40       37.75      9.88 o
   7  10   0        6.75        4.77      7.93 o
   8  10   0       68.87       76.50     13.02 o
  -3  11   0        0.36        2.26     10.31 o
  -2  11   0        0.21        7.78      9.06 o
  -1  11   0        1.37       -6.25      9.69 o
   0  11   0        1.80        9.76     10.37 o
   1  11   0        0.86        7.01      9.59 o
   2  11   0        7.23       11.13      8.52 o
   3  11   0       11.82       10.97      8.61 o
   4  11   0        0.88       11.19      8.64 o
   5  11   0       48.27       68.48     12.08 o
   6  11   0        0.00        4.96      8.51 o
   7  11   0        5.17       18.24     10.02 o
  -1  12   0       11.84        7.44      9.79 o
   0  12   0        1.54        4.11      9.64 o
   1  12   0        1.92        6.76     10.70 o
   2  12   0        1.73       -8.12      8.12 o
   3  12   0        0.78        2.80      8.86 o
   4  12   0       12.32        7.71     10.19 o
   5  12   0        6.98       10.74      9.14 o
  -4 -12   1        1.22        1.90     10.38 o
  -3 -12   1        0.00       -4.54      9.97 o
  -2 -12   1        0.02       -5.34      9.63 o
  -1 -12   1        4.93       12.56      9.89 o
   0 -12   1        3.78        5.94      9.05 o
  -6 -11   1        5.67        8.82     10.36 o
  -5 -11   1        0.64       -1.09     10.44 o
  -4 -11   1       23.04       29.35      9.55 o
  -3 -11   1        2.16        4.47      8.29 o
  -2 -11   1        1.51       -1.29      8.27 o
  -1 -11   1        0.90       -9.73      9.73 o
   0 -11   1        0.54        0.27      9.32 o
   1 -11   1        0.00       -8.98      9.30 o
   2 -11   1        5.81       -8.17      9.48 o
   3 -11   1        2.15       10.36      9.32 o
  -8 -10   1       14.90       17.54      9.20 o
  -7 -10   1        3.69       11.28      9.62 o
  -6 -10   1        0.72       -0.89      8.58 o
  -5 -10   1        4.79       -0.12      8.83 o
  -4 -10   1       18.11       18.35      8.99 o
  -3 -10   1        1.08        0.82      9.46 o
  -2 -10   1        4.18        0.98      7.88 o
  -1 -10   1        8.84       14.78      8.78 o
   0 -10   1        0.58       -1.72      7.71 o
   1 -10   1       10.64        6.20     10.35 o
   2 -10   1       13.02       18.24      8.75 o
   3 -10   1        4.80        0.03      9.87 o
   4 -10   1       43.19       50.86     10.78 o
   5 -10   1       15.91       35.36     11.70 o
  -9  -9   1        6.12       12.15      6.56 o
  -8  -9   1        0.80        1.29      9.02 o
  -7  -9   1        7.74        3.01      8.42 o
  -6  -9   1        1.82        4.26      8.78 o
  -5  -9   1        7.80        7.30      6.67 o
  -4  -9   1        0.33       -0.04      8.87 o
  -3  -9   1       15.09       15.25     10.56 o
  -2  -9   1        0.53       -4.09      9.34 o
  -1  -9   1       78.86       96.91     11.68 o
   0  -9   1        9.62        8.85      3.07 o
   1  -9   1       80.37       70.06      5.32 o
   2  -9   1        0.17       -5.37      7.52 o
   3  -9   1       24.64       29.39      8.56 o
   4  -9   1        3.68       11.42      9.23 o
   5  -9   1       63.82       78.60     13.21 o
   6  -9   1       20.78       28.53     10.61 o
  -9  -8   1        8.61        6.97      5.88 o
  -8  -8   1        2.82        0.50      8.64 o
  -7  -8   1       14.76       17.54      9.64 o
  -6  -8   1        0.63       -3.07      8.29 o
  -5  -8   1       99.91      115.27     11.46 o
  -4  -8   1        3.37        7.77      7.67 o
  -3  -8   1      125.86      120.57     12.60 o
  -2  -8   1       87.67       86.50     11.12 o
  -1  -8   1        9.10        9.51      1.22 o
   0  -8   1        1.12       -1.35      2.88 o
   1  -8   1      223.39      207.45     10.83 o
   2  -8   1       28.10       21.77      5.23 o
   3  -8   1       49.25       50.72      5.78 o
   4  -8   1       24.95       34.48     10.46 o
   5  -8   1        5.05        5.25      9.42 o
   6  -8   1       12.77       15.23      8.43 o
   7  -8   1        3.51       11.24      9.79 o
 -10  -7   1        0.45       -6.31      6.31 o
  -9  -7   1        1.06        2.68      5.70 o
  -8  -7   1        0.54        0.68      4.24 o
  -7  -7   1       92.78      109.34      8.61 o
  -6  -7   1        0.75       -1.07      2.41 o
  -5  -7   1        0.00        1.62      2.50 o
  -4  -7   1      214.16      204.34      7.27 o
  -3  -7   1       16.85        6.21      7.93 o
  -2  -7   1      159.63      189.32     13.12 o
  -1  -7   1       85.93       89.64      5.11 o
   0  -7   1      323.40      309.79      6.37 o
   1  -7   1      391.17      362.12     17.57 o
   2  -7   1       30.97       24.83      4.42 o
   3  -7   1        0.77        0.25      4.28 o
   4  -7   1       42.48       40.07      5.91 o
   5  -7   1       15.84       23.34      6.61 o
   6  -7   1        3.45        4.33      6.03 o
   7  -7   1        2.81        1.61      5.57 o
   8  -7   1        5.65        7.19      5.96 o
 -10  -6   1        1.64        7.82      7.80 o
  -9  -6   1        1.84        3.50      7.51 o
  -8  -6   1       76.86       88.08      5.59 o
  -7  -6   1      416.73      444.80      9.91 o
  -6  -6   1       16.34       16.06      3.03 o
  -5  -6   1        7.74        9.83      2.33 o
  -4  -6   1       36.16       35.76      3.22 o
  -3  -6   1       27.54       29.34      4.29 o
  -2  -6   1        0.94        1.99      1.03 o
  -1  -6   1      106.88       99.43      3.56 o
   0  -6   1      434.16      445.66      9.44 o
   1  -6   1       95.00       95.34      4.39 o
   2  -6   1       73.56       81.32      3.89 o
   3  -6   1      128.97      132.24      4.60 o
   4  -6   1        6.04        5.37      3.21 o
   5  -6   1        0.75        4.26      4.87 o
   6  -6   1      136.51      137.50      9.29 o
   7  -6   1        0.36        4.25      6.02 o
   8  -6   1       49.84       43.53      6.90 o
   9  -6   1        8.29       11.87      6.15 o
 -11  -5   1        0.51        5.11      8.56 o
 -10  -5   1        0.05       -0.59      7.32 o
  -9  -5   1       42.40       40.60      6.48 o
  -8  -5   1      283.74      290.49      9.10 o
  -7  -5   1      497.28      496.88     14.50 o
  -6  -5   1        6.50        6.13      3.05 o
  -5  -5   1       35.01       34.74      3.44 o
  -4  -5   1      201.96      204.51      6.13 o
  -3  -5   1      286.84      283.57      6.25 o
  -2  -5   1       68.37       74.38      2.85 o
  -1  -5   1      347.00      367.11     14.00 o
   0  -5   1      104.68      100.51      3.60 o
   1  -5   1        2.16        1.66      1.91 o
   2  -5   1      126.46      133.78      4.38 o
   3  -5   1        6.20        8.02      2.01 o
   4  -5   1       17.03       18.11      2.57 o
   5  -5   1       14.56       11.12      3.51 o
   6  -5   1       65.58       71.19      9.90 o
   7  -5   1        0.00       -0.74      5.54 o
   8  -5   1       11.57        9.98      5.68 o
   9  -5   1       25.17       25.39      6.44 o
 -11  -4   1        2.19        4.47      8.21 o
 -10  -4   1        0.37       -0.97      5.35 o
  -9  -4   1       14.04       11.54      5.48 o
  -8  -4   1        9.54       10.98      5.75 o
  -7  -4   1       24.71       19.01      3.46 o
  -6  -4   1       96.54       97.57      6.03 o
  -5  -4   1      137.75      137.48      5.63 o
  -4  -4   1        7.94        8.28      2.37 o
  -3  -4   1      361.03      338.19      5.44 o
  -2  -4   1        1.07        1.78      1.36 o
  -1  -4   1      209.36      195.68      9.49 o
   0  -4   1       48.53       44.78      6.02 o
   1  -4   1      936.99      977.85     10.46 o
   2  -4   1       18.26       16.43      2.51 o
   3  -4   1      339.63      331.26      5.78 o
   4  -4   1       14.68       15.51      2.16 o
   5  -4   1       55.76       52.71      3.16 o
   6  -4   1        3.15        4.40      3.30 o
   7  -4   1       10.63       10.01      5.03 o
   8  -4   1        5.46        1.86      4.89 o
   9  -4   1        2.15       -0.34      7.91 o
  10  -4   1        0.02        4.02      8.48 o
 -11  -3   1       27.29       37.55      9.29 o
 -10  -3   1       18.65       18.72      5.92 o
  -9  -3   1       17.56       20.22      5.98 o
  -8  -3   1      467.83      525.15     15.18 o
  -7  -3   1        4.60        3.67      3.31 o
  -6  -3   1      211.35      194.56      6.40 o
  -5  -3   1       33.48       29.61      3.08 o
  -4  -3   1       63.87       74.63      4.06 o
  -3  -3   1       97.59       91.53      3.53 o
  -2  -3   1       29.71       29.50      1.65 o
  -1  -3   1       62.84       56.58      2.40 o
   0  -3   1      299.17      276.48      7.45 o
   1  -3   1      173.93      175.88      4.12 o
   2  -3   1      170.13      177.69      4.69 o
   3  -3   1      114.02      119.63      3.78 o
   4  -3   1      150.36      149.91      4.61 o
   5  -3   1      151.43      156.44      4.48 o
   6  -3   1      155.52      147.15      5.26 o
   7  -3   1        0.28       -1.13      3.22 o
   8  -3   1       11.87       12.82      6.50 o
   9  -3   1        0.83        1.96      6.48 o
  10  -3   1        2.17       -1.32      7.63 o
 -11  -2   1       29.66       32.52      8.29 o
 -10  -2   1        2.83        4.16      5.58 o
  -9  -2   1       97.97       93.10     14.26 o
  -8  -2   1        6.40        5.38      5.71 o
  -7  -2   1       18.11       18.59      3.97 o
  -6  -2   1       48.01       47.18      3.98 o
  -5  -2   1      730.04      728.73     10.50 o
  -4  -2   1        3.73        4.78      2.08 o
  -3  -2   1     1118.39     1050.73     15.76 o
  -2  -2   1     2748.34     2528.81     49.76 o
  -1  -2   1       76.98       81.76      2.61 o
   0  -2   1    11102.02    11624.01     60.85 o
   1  -2   1      731.29      680.44      8.65 o
   2  -2   1      136.20      146.48      4.67 o
   3  -2   1       32.36       30.36      2.50 o
   4  -2   1      638.04      650.21      8.12 o
   5  -2   1       24.24       21.61      2.45 o
   6  -2   1       34.32       35.67      2.83 o
   7  -2   1       10.47        5.61      3.00 o
   8  -2   1        2.26        1.87      6.26 o
   9  -2   1       45.51       49.05      8.86 o
  10  -2   1       37.91       27.40      8.66 o
  11  -2   1        0.00       -4.86      9.23 o
 -11  -1   1       29.07       34.09      8.25 o
 -10  -1   1        4.99        6.17      5.39 o
  -9  -1   1       12.38       12.84      5.03 o
  -8  -1   1        0.24       -0.13      4.94 o
  -7  -1   1      334.88      309.70      8.56 o
  -6  -1   1      146.00      159.18      5.21 o
  -5  -1   1     1473.53     1422.32     14.68 o
  -4  -1   1      224.44      230.83      6.66 o
  -3  -1   1      348.26      356.78      7.03 o
  -2  -1   1      764.90      688.56     11.60 o
   2  -1   1      962.33      910.21      9.27 o
   3  -1   1      870.38      837.57      8.39 o
   4  -1   1     2354.23     2402.27     14.46 o
   5  -1   1      343.19      372.09      7.56 o
   6  -1   1      159.80      188.22      6.06 o
   7  -1   1        0.30       -0.10      2.77 o
   8  -1   1       20.05       12.97      3.95 o
   9  -1   1       60.48       40.67      8.11 o
  10  -1   1        9.29       15.69      7.37 o
  11  -1   1        0.21        0.89      8.58 o
 -11   0   1        8.13        3.91      8.03 o
 -10   0   1       21.26       15.95      6.76 o
  -9   0   1        4.15       -0.51      5.04 o
  -8   0   1       13.42       14.87      3.87 o
  -7   0   1       86.73       88.56      4.47 o
  -6   0   1       92.95       95.29      4.18 o
  -5   0   1     2038.11     2081.43     14.91 o
  -4   0   1      408.67      414.95      6.10 o
  -3   0   1    12510.48    13015.76     41.06 o
  -2   0   1     5598.94     5441.20     22.23 o
   2   0   1     1262.77     1137.03     14.31 o
   3   0   1      218.94      197.76      4.47 o
   4   0   1     1294.51     1279.84     10.40 o
   5   0   1     1004.12      985.28     12.77 o
   6   0   1       79.45       84.92      4.06 o
   7   0   1        3.64        2.74      2.76 o
   8   0   1       49.76       46.45     10.20 o
   9   0   1        0.01        0.20      7.23 o
  10   0   1       46.29       45.77      8.64 o
  11   0   1        0.12       -2.81      7.44 o
 -11   1   1        2.06        6.25      8.36 o
 -10   1   1       11.56       13.64      6.57 o
  -9   1   1        0.00        1.72      4.63 o
  -8   1   1       87.64       86.45      5.64 o
  -7   1   1        0.64        0.00      2.55 o
  -6   1   1      107.72      117.47      4.55 o
  -5   1   1      156.93      165.28      4.79 o
  -4   1   1      395.73      414.47      6.31 o
  -3   1   1     2453.30     2450.00     13.08 o
  -2   1   1     2958.02     2897.82     12.02 o
  -1   1   1      515.70      490.46      8.59 o
   2   1   1    12604.77    11949.55     52.29 o
   3   1   1     6722.19     6633.23     53.19 o
   4   1   1     1357.66     1277.30     15.76 o
   5   1   1       11.27       10.67      2.79 o
   6   1   1      238.24      231.65      5.26 o
   7   1   1      115.23      120.14      4.83 o
   8   1   1       85.63       79.32      6.47 o
   9   1   1        0.85       -0.68      7.15 o
  10   1   1       18.76       14.91      7.98 o
  11   1   1        0.14       10.65      7.98 o
 -10   2   1       38.40       35.66      8.24 o
  -9   2   1        7.36       13.34      5.96 o
  -8   2   1       23.22       28.26      5.72 o
  -7   2   1       63.18       68.24      5.01 o
  -6   2   1       15.34       12.31      2.30 o
  -5   2   1        0.01        0.82      1.97 o
  -4   2   1     2980.50     3065.73     15.87 o
  -3   2   1      110.33      109.99      3.34 o
  -2   2   1      924.81      901.09      7.60 o
  -1   2   1     3713.68     3618.09     15.58 o
   0   2   1     1543.89     1455.77      9.00 o
   1   2   1    10400.21    10587.48     45.78 o
   2   2   1     2138.51     2016.01     25.45 o
   3   2   1     4327.71     4414.57     22.47 o
   4   2   1      774.96      793.50     11.42 o
   5   2   1     3461.05     3398.96     25.99 o
   6   2   1      745.03      703.61     13.52 o
   7   2   1      439.79      459.39     13.80 o
   8   2   1      587.54      572.41     19.16 o
   9   2   1       29.84       41.13      9.35 o
  10   2   1       94.10       90.53     11.86 o
  11   2   1        0.88       -4.69      8.21 o
 -10   3   1        4.27       -3.91      7.81 o
  -9   3   1        0.24        3.27      6.16 o
  -8   3   1       14.05       11.32      5.83 o
  -7   3   1       40.42       43.82      4.45 o
  -6   3   1        2.19        2.62      2.30 o
  -5   3   1       15.93       13.88      2.05 o
  -4   3   1     1264.29     1359.43     10.43 o
  -3   3   1      172.59      170.84      4.00 o
  -2   3   1        0.51        1.25      1.39 o
  -1   3   1       17.18       15.57      1.65 o
   0   3   1      674.06      651.75      5.74 o
   1   3   1       69.50       58.09      4.80 o
   2   3   1        0.02        0.58      1.14 o
   3   3   1      148.37      155.13      3.48 o
   4   3   1       51.23       49.83      3.28 o
   5   3   1       38.53       49.92      4.18 o
   6   3   1       14.34       12.51      3.26 o
   7   3   1      169.01      159.22      7.90 o
   8   3   1      104.58      113.92     11.13 o
   9   3   1      133.41      110.47     11.70 o
  10   3   1       78.05       58.25      9.42 o
  11   3   1        9.08       12.36      7.99 o
 -10   4   1        1.25       -3.02      8.59 o
  -9   4   1       34.68       30.66      7.98 o
  -8   4   1        0.35       -0.15      5.89 o
  -7   4   1      106.86       97.92      7.52 o
  -6   4   1        6.26        4.72      2.94 o
  -5   4   1      188.37      191.83      4.85 o
  -4   4   1       46.20       49.57      2.75 o
  -3   4   1       19.49       14.69      2.18 o
  -2   4   1      199.31      202.02      4.17 o
  -1   4   1       42.52       41.01      2.26 o
   0   4   1       75.66       72.26      3.04 o
   1   4   1      169.24      140.08      7.53 o
   2   4   1      257.94      239.39      9.77 o
   3   4   1      209.86      223.20      4.93 o
   4   4   1      235.81      232.73      6.19 o
   5   4   1      151.78      159.92      6.68 o
   6   4   1       37.72       31.97      4.22 o
   7   4   1        8.96        5.37      3.66 o
   8   4   1      182.41      174.41     11.37 o
   9   4   1       33.83       29.97      9.47 o
  10   4   1       10.19        6.47      7.43 o
  11   4   1        3.97       -0.68      8.11 o
  -9   5   1       20.70       16.46      7.77 o
  -8   5   1        0.82        4.76      5.35 o
  -7   5   1       14.00       13.22      5.27 o
  -6   5   1        6.66        5.63      5.19 o
  -5   5   1       18.92       14.06      3.69 o
  -4   5   1       13.18       11.72      2.22 o
  -3   5   1       32.79       26.78      2.43 o
  -2   5   1        2.75        0.71      2.09 o
  -1   5   1       38.31       39.01      2.81 o
   0   5   1      117.09      120.59     11.35 o
   1   5   1       21.86       21.13      5.08 o
   2   5   1        0.78       -2.49      5.10 o
   3   5   1        7.50        8.99      1.23 o
   4   5   1       30.82       28.22      2.77 o
   5   5   1       22.66       25.65      3.11 o
   6   5   1        2.71        1.77      2.80 o
   7   5   1        9.19       13.17      4.05 o
   8   5   1      158.27      161.20      8.54 o
   9   5   1       76.67       76.94     10.96 o
  10   5   1        0.48        0.39      8.02 o
  11   5   1       16.77       26.11      8.88 o
  -8   6   1        2.58        2.68      5.58 o
  -7   6   1       23.59       25.83      6.04 o
  -6   6   1        1.57        1.79      5.69 o
  -5   6   1      243.29      245.02     10.81 o
  -4   6   1        0.64        1.68      2.75 o
  -3   6   1      171.08      172.89      5.56 o
  -2   6   1      225.30      219.88      6.50 o
  -1   6   1        1.89        2.14      2.06 o
   0   6   1       57.39       50.21      3.67 o
   1   6   1      184.73      169.65     10.67 o
   2   6   1       48.24       48.90      7.50 o
   3   6   1        5.02        4.71      4.89 o
   4   6   1       16.51       17.29      1.98 o
   5   6   1        0.19       -0.43      2.43 o
   6   6   1        0.03        0.52      2.68 o
   7   6   1       53.38       50.40      4.45 o
   8   6   1       23.89       24.96      4.13 o
   9   6   1       18.95       23.37      8.62 o
  10   6   1        2.25       -6.23      8.12 o
  11   6   1        0.15        5.89      8.80 o
  -8   7   1       24.94       34.93      7.14 o
  -7   7   1       71.41       85.71     12.77 o
  -6   7   1       61.11       57.14      7.39 o
  -5   7   1      203.97      214.84     16.67 o
  -4   7   1      287.27      322.92     22.57 o
  -3   7   1      139.71      136.15      7.65 o
  -2   7   1       17.23       13.14      3.03 o
  -1   7   1        3.78        2.04      2.17 o
   0   7   1        6.43        7.25      2.10 o
   1   7   1       45.14       36.81      7.97 o
   2   7   1        6.08        7.56      3.74 o
   3   7   1       79.49       84.74      9.26 o
   4   7   1        7.38        2.46      6.00 o
   5   7   1       14.25       12.65      2.16 o
   6   7   1        2.74        0.95      2.74 o
   7   7   1      117.49      115.04      6.56 o
   8   7   1       46.68       56.23      5.13 o
   9   7   1        4.77        3.76      6.05 o
  10   7   1        0.32       -5.54      5.70 o
  -7   8   1        9.33        9.00      9.87 o
  -6   8   1       40.02       41.57      9.68 o
  -5   8   1      196.95      199.28     16.63 o
  -4   8   1        3.76       10.32      9.47 o
  -3   8   1      886.85      912.31     19.97 o
  -2   8   1       83.45       84.87      6.28 o
  -1   8   1      230.71      214.56     22.33 o
   0   8   1      214.67      203.15     10.44 o
   1   8   1        0.10       -3.67      7.20 o
   2   8   1      141.47      139.65     12.99 o
   3   8   1       18.03       24.79      8.19 o
   4   8   1       37.24       35.84      9.01 o
   5   8   1       34.70       30.86      8.20 o
   6   8   1        2.82        3.80      2.07 o
   7   8   1      166.70      181.47     15.17 o
   8   8   1       76.30       84.34      8.54 o
   9   8   1       43.28       46.31      7.48 o
  10   8   1        4.61        2.48      6.46 o
  -6   9   1       10.28        8.09      8.55 o
  -5   9   1       14.91       20.08     10.39 o
  -4   9   1       10.64        7.83      8.24 o
  -3   9   1       71.13       77.47     10.32 o
  -2   9   1       28.68       28.78      5.04 o
  -1   9   1      376.09      362.78     13.12 o
   0   9   1       66.53       60.76      4.02 o
   1   9   1      314.70      318.72     18.90 o
   2   9   1       72.83       97.23     13.17 o
   3   9   1      324.50      346.67     19.51 o
   4   9   1       94.06       92.80     12.46 o
   5   9   1       15.20       10.18      9.39 o
   6   9   1       74.63       92.15     12.41 o
   7   9   1       35.79       46.36     11.15 o
   8   9   1        3.57        1.41      8.35 o
   9   9   1        0.80        4.61      6.54 o
  -5  10   1       12.08       16.22     10.40 o
  -4  10   1        0.89        3.63      8.76 o
  -3  10   1        1.73        7.78      8.21 o
  -2  10   1        4.70       -0.47     10.40 o
  -1  10   1        8.42       12.82      8.89 o
   0  10   1        1.00        2.41      2.02 o
   1  10   1       10.92        6.78      9.11 o
   2  10   1       59.28       78.34     13.18 o
   3  10   1      136.67      141.48     14.58 o
   4  10   1        0.26        4.49     10.47 o
   5  10   1      471.58      552.58     25.06 o
   6  10   1       21.61       18.49      8.55 o
   7  10   1       81.44       83.36     12.17 o
   8  10   1       53.28       64.53     12.03 o
  -3  11   1        7.59       14.97     10.21 o
  -2  11   1        0.66        9.66     10.04 o
  -1  11   1        1.45       -5.82      9.57 o
   0  11   1       55.00       69.39     12.98 o
   1  11   1       16.76       15.58      7.97 o
   2  11   1       43.28       36.11     11.24 o
   3  11   1       33.89       40.28      9.84 o
   4  11   1        6.11        8.33      8.47 o
   5  11   1       25.78       30.25     10.69 o
   6  11   1        0.00       -3.76      8.86 o
   7  11   1       24.33       17.59     10.10 o
  -1  12   1        1.68        6.33      9.33 o
   0  12   1        0.05       -2.80     10.19 o
   1  12   1        8.25       13.20      9.55 o
   2  12   1        0.98        2.04      7.88 o
   3  12   1        1.08       -4.50      8.92 o
   4  12   1        4.87       -2.67     10.58 o
   5  12   1       14.29       12.13      9.65 o
  -3 -12   2        7.27        2.59     11.49 o
  -2 -12   2        0.12        5.72     11.04 o
  -1 -12   2        0.34       -1.46     10.25 o
   0 -12   2        1.98        6.50      8.50 o
  -6 -11   2        7.98       10.45      8.73 o
  -5 -11   2        3.34        6.53      8.73 o
  -4 -11   2        0.02       12.12      9.22 o
  -3 -11   2       11.68        2.78      8.03 o
  -2 -11   2        4.95        1.48      9.38 o
  -1 -11   2        2.13        3.15      9.16 o
   0 -11   2        0.08       -1.63      9.73 o
   1 -11   2        2.39        6.64      9.99 o
   2 -11   2        3.31        3.40     10.01 o
   3 -11   2        0.47        1.46      8.87 o
  -7 -10   2        1.44        7.02      8.42 o
  -6 -10   2       11.37        2.79      8.96 o
  -5 -10   2        0.29        1.39      9.26 o
  -4 -10   2        1.75       -3.85      9.07 o
  -3 -10   2       16.15       22.25     10.22 o
  -2 -10   2        1.98        2.24      8.34 o
  -1 -10   2        2.23        4.21      8.63 o
   0 -10   2        6.92        7.48      7.96 o
   1 -10   2        3.17        1.98      9.42 o
   2 -10   2       13.62        5.48      8.91 o
   3 -10   2        1.34        4.63      9.62 o
   4 -10   2        9.91       13.56      9.05 o
  -8  -9   2        0.09        1.63      8.96 o
  -7  -9   2        1.43        1.12      7.76 o
  -6  -9   2        3.61        3.77      8.34 o
  -5  -9   2        6.01       13.24      7.36 o
  -4  -9   2       14.82        9.54      8.17 o
  -3  -9   2       14.46        2.64      8.88 o
  -2  -9   2        4.37        3.67      8.22 o
  -1  -9   2        0.68        0.09      1.13 o
   0  -9   2        5.15        6.53      2.81 o
   1  -9   2        1.46        0.87      3.75 o
   2  -9   2        5.97        5.33      4.68 o
   3  -9   2        0.02       -0.95      5.74 o
   4  -9   2        2.29        8.48      9.58 o
   5  -9   2       36.13       40.83     11.56 o
   6  -9   2        0.47        4.72      9.82 o
  -9  -8   2        0.34        2.31      7.31 o
  -8  -8   2        4.93       -7.00      8.17 o
  -7  -8   2        1.15        1.96      3.85 o
  -6  -8   2       16.50       21.14      4.23 o
  -5  -8   2        9.91        8.81      2.58 o
  -4  -8   2        2.63        5.68      2.89 o
  -3  -8   2        1.15       -0.66      7.58 o
  -2  -8   2        0.56        0.54      0.72 o
  -1  -8   2      128.34      123.88      3.53 o
   0  -8   2       54.24       53.47      4.27 o
   1  -8   2       35.21       34.30      4.21 o
   2  -8   2        5.46        3.07      4.06 o
   3  -8   2       49.45       43.15     10.35 o
   4  -8   2      226.58      237.69     16.72 o
   5  -8   2       31.69       37.34     10.93 o
   6  -8   2        0.35       -4.90      8.29 o
   7  -8   2       20.09       18.30      6.09 o
 -10  -7   2        0.21       -0.44      6.38 o
  -9  -7   2       30.26       27.33      4.73 o
  -8  -7   2        0.29        1.01      4.11 o
  -7  -7   2       38.44       36.06      3.99 o
  -6  -7   2        3.17        4.89      2.73 o
  -5  -7   2        0.06        0.56      2.99 o
  -4  -7   2       66.19       75.24      4.13 o
  -3  -7   2       60.70       50.37      3.80 o
  -2  -7   2        0.16        0.12      1.55 o
  -1  -7   2        6.49        7.64      4.24 o
   0  -7   2       35.47       33.53      3.63 o
   1  -7   2       18.47       20.47      3.55 o
   2  -7   2       38.94       37.94      4.92 o
   3  -7   2      248.38      257.57     22.47 o
   4  -7   2       52.96       55.53      6.26 o
   5  -7   2       37.24       35.81      7.27 o
   6  -7   2      106.14      110.08      9.38 o
   7  -7   2        6.83        3.55      5.78 o
   8  -7   2        6.17        1.57      6.71 o
 -10  -6   2        1.77        2.04      5.74 o
  -9  -6   2       37.99       37.36      6.45 o
  -8  -6   2       34.32       41.64      4.72 o
  -7  -6   2       22.94       27.28      4.48 o
  -6  -6   2        7.75        4.39      2.95 o
  -5  -6   2        0.92       -0.36      2.36 o
  -4  -6   2      591.64      619.97     18.06 o
  -3  -6   2       76.48       75.17      3.98 o
  -2  -6   2       28.51       27.50      2.55 o
  -1  -6   2       14.04       11.98      3.56 o
   0  -6   2        0.01        2.34      3.21 o
   1  -6   2       65.82       75.08      3.74 o
   2  -6   2      194.14      205.09      5.82 o
   3  -6   2      280.18      284.12      7.08 o
   4  -6   2       63.67       62.96      4.85 o
   5  -6   2       19.31       15.56      5.55 o
   6  -6   2       67.63       76.43      7.89 o
   7  -6   2       55.85       64.10      7.68 o
   8  -6   2       22.93       22.97      6.50 o
   9  -6   2       15.90       11.89      6.29 o
 -10  -5   2        0.11        5.67      7.15 o
  -9  -5   2      129.02      123.49      8.72 o
  -8  -5   2      108.73      101.31      7.94 o
  -7  -5   2       36.09       35.02      4.39 o
  -6  -5   2       13.75       12.86      3.21 o
  -5  -5   2      153.19      166.25      6.39 o
  -4  -5   2      514.78      519.29      8.22 o
  -3  -5   2      133.06      125.78      5.05 o
  -2  -5   2      113.65      117.38      4.31 o
  -1  -5   2       93.97      103.86      9.03 o
   0  -5   2        9.58       13.63      3.52 o
   1  -5   2      101.12      113.19      4.40 o
   2  -5   2        4.43        6.74      2.05 o
   3  -5   2       15.23       11.21      2.12 o
   4  -5   2       35.87       37.30      2.94 o
   5  -5   2      149.83      155.88      6.80 o
   6  -5   2        7.11        6.89      5.22 o
   7  -5   2       75.71       74.19      9.40 o
   8  -5   2       20.88       34.17      6.51 o
   9  -5   2        0.16       -2.73      5.83 o
 -11  -4   2        1.98       -8.14      8.14 o
 -10  -4   2        8.18        4.69      5.22 o
  -9  -4   2       13.17       13.12      5.29 o
  -8  -4   2      172.19      157.91      9.19 o
  -7  -4   2        0.02       -0.24      3.37 o
  -6  -4   2      128.27      115.58      6.23 o
  -5  -4   2       71.32       69.58      4.62 o
  -4  -4   2      123.22      110.30      4.90 o
  -3  -4   2        5.30        2.38      1.90 o
  -2  -4   2     1208.01     1201.35     24.66 o
  -1  -4   2        5.38        5.21      3.77 o
   0  -4   2     1028.60     1088.45     14.92 o
   1  -4   2      159.83      164.61     14.50 o
   2  -4   2      117.07      118.44      3.86 o
   3  -4   2       52.04       55.41      3.12 o
   4  -4   2       81.31       78.80      3.48 o
   5  -4   2       23.01       21.03      2.51 o
   6  -4   2      106.60      105.41      5.73 o
   7  -4   2        3.19       -3.37      5.17 o
   8  -4   2       18.85       19.43      5.76 o
   9  -4   2        2.04       -7.64      7.64 o
  10  -4   2        0.00       -1.29      9.21 o
 -11  -3   2       15.25       19.29      6.29 o
 -10  -3   2       45.44       31.80      6.29 o
  -9  -3   2       75.34       88.83      8.61 o
  -8  -3   2       73.47       72.03      7.47 o
  -7  -3   2       16.19       11.52      3.74 o
  -6  -3   2        0.71        2.00      2.91 o
  -5  -3   2       97.08       99.36      4.51 o
  -4  -3   2      385.80      375.79      8.45 o
  -3  -3   2      125.47      120.44      4.36 o
  -2  -3   2      243.29      243.40      5.80 o
  -1  -3   2     1926.58     1853.06     45.45 o
   0  -3   2      215.28      199.32      9.34 o
   1  -3   2     1078.78     1065.56     15.19 o
   2  -3   2      592.06      623.65     10.93 o
   3  -3   2       89.82       80.32      3.28 o
   4  -3   2      329.59      347.98      5.90 o
   5  -3   2        5.78        4.12      2.17 o
   6  -3   2       38.16       41.14      3.32 o
   7  -3   2        4.11        2.48      3.34 o
   8  -3   2       39.08       30.29      8.45 o
   9  -3   2       41.55       39.84      9.16 o
  10  -3   2       11.38       12.44      8.58 o
 -11  -2   2        1.01        8.08      6.07 o
 -10  -2   2        1.66        1.71      5.40 o
  -9  -2   2       18.10       25.36      7.85 o
  -8  -2   2      101.99      104.43      7.70 o
  -7  -2   2      344.95      345.10      9.13 o
  -6  -2   2       16.49       13.19      2.94 o
  -5  -2   2       32.11       31.52      3.15 o
  -4  -2   2       60.74       62.61      4.06 o
  -3  -2   2        5.57        7.31      2.20 o
  -2  -2   2      134.67      124.52      4.30 o
  -1  -2   2     9138.21     8810.43     39.38 o
   0  -2   2      425.51      427.25     11.09 o
   1  -2   2     1897.87     1720.30     35.62 o
   2  -2   2        0.36        0.86      1.42 o
   3  -2   2      540.51      540.53      7.49 o
   4  -2   2        5.90        5.48      2.20 o
   5  -2   2       19.75       22.56      2.59 o
   6  -2   2       21.65       18.45      2.44 o
   7  -2   2       28.40       32.68      4.53 o
   8  -2   2       36.25       37.51      5.26 o
   9  -2   2        3.76        2.76      6.72 o
  10  -2   2       35.00       21.38      7.81 o
  11  -2   2        0.35        4.51      8.40 o
 -11  -1   2        0.10       -4.83      7.73 o
 -10  -1   2       69.80       71.20      7.36 o
  -9  -1   2        3.29        6.38      5.85 o
  -8  -1   2       44.41       48.79      6.55 o
  -7  -1   2       78.20       61.12      4.73 o
  -6  -1   2      157.67      168.61      6.19 o
  -5  -1   2       67.54       73.23      4.13 o
  -4  -1   2      249.92      223.51      6.48 o
  -3  -1   2       42.30       44.53      3.23 o
  -2  -1   2     1857.88     1701.73     19.65 o
  -1  -1   2       25.06       28.42      2.79 o
   1  -1   2     4114.64     3908.27     17.48 o
   2  -1   2      182.37      185.00      3.68 o
   3  -1   2      105.15      121.82      3.31 o
   4  -1   2        4.48        3.65      1.86 o
   5  -1   2      127.11      143.97      4.18 o
   6  -1   2       10.19       10.13      2.61 o
   7  -1   2        0.74        0.66      2.81 o
   8  -1   2       40.02       39.55      5.04 o
   9  -1   2        0.85       -3.23      6.76 o
  10  -1   2       11.54        4.08      8.03 o
  11  -1   2        0.36       -2.93      8.38 o
 -11   0   2        0.67       -7.69      7.82 o
 -10   0   2        1.18        0.96      5.09 o
  -9   0   2        0.54        1.62      4.52 o
  -8   0   2       94.97       92.41      5.75 o
  -7   0   2        1.30        1.58      2.55 o
  -6   0   2      206.47      218.30      5.21 o
  -5   0   2      383.13      377.17      6.60 o
  -4   0   2      343.82      347.37     10.69 o
  -3   0   2      559.01      551.96      6.57 o
  -2   0   2      551.33      539.08      5.61 o
  -1   0   2       57.83       56.91      3.61 o
   2   0   2     1108.56     1074.59      9.01 o
   3   0   2      242.02      234.45     13.90 o
   4   0   2       97.45       93.39      4.13 o
   5   0   2      221.04      234.75      8.34 o
   6   0   2        4.93        5.73      2.47 o
   7   0   2       86.27       85.16      4.84 o
   8   0   2        0.07       -0.79      3.86 o
   9   0   2       21.11       20.72      5.17 o
  10   0   2       23.15       17.78      7.67 o
  11   0   2        1.95       -0.22      8.33 o
 -10   1   2        0.52        4.49      4.96 o
  -9   1   2        0.04        0.32      4.73 o
  -8   1   2       24.34       28.47      3.90 o
  -7   1   2        0.66        0.06      2.79 o
  -6   1   2        3.16        1.42      2.10 o
  -5   1   2      334.36      326.06      6.21 o
  -4   1   2       40.83       39.70      2.49 o
  -3   1   2      468.56      465.11      6.30 o
  -2   1   2      170.50      162.55      2.92 o
  -1   1   2      631.26      593.06      3.99 o
   2   1   2      353.30      348.83      8.54 o
   3   1   2     2779.44     2609.11     27.08 o
   4   1   2      372.22      341.92     11.36 o
   5   1   2     3264.05     3454.35     27.80 o
   6   1   2      173.31      143.87      4.63 o
   7   1   2      147.81      138.15      5.06 o
   8   1   2        5.20        6.34      3.79 o
   9   1   2       22.36       20.45      4.73 o
  10   1   2        6.42        0.26      7.67 o
  11   1   2        2.67        0.39      8.45 o
 -10   2   2        7.61        6.65      6.53 o
  -9   2   2       10.14        4.90      5.11 o
  -8   2   2       21.24       22.27      3.87 o
  -7   2   2       24.05       28.90      3.75 o
  -6   2   2      111.64      117.02      4.55 o
  -5   2   2       10.10        8.76      2.17 o
  -4   2   2       10.78       10.45      1.94 o
  -3   2   2      434.20      464.12      6.16 o
  -2   2   2       54.31       58.01      2.37 o
  -1   2   2     1285.24     1307.27      9.27 o
   0   2   2    35423.52    39461.70   1825.91 o
   1   2   2     7826.03     7398.50     35.16 o
   2   2   2     6378.04     6319.70     32.33 o
   3   2   2     8266.28     8389.37     44.99 o
   4   2   2      105.33      114.16      6.70 o
   5   2   2     3508.23     3547.54     56.78 o
   6   2   2      363.74      329.05     10.03 o
   7   2   2       70.66       72.62      4.83 o
   8   2   2      129.64      125.78      7.37 o
   9   2   2      155.54      158.16      8.51 o
  10   2   2        0.02       -1.91      8.37 o
  11   2   2       12.19        9.52      8.20 o
 -10   3   2        1.07        6.36      7.42 o
  -9   3   2        0.00       -2.03      5.82 o
  -8   3   2       22.75       19.82      5.14 o
  -7   3   2       40.14       43.98      5.12 o
  -6   3   2      189.65      199.18      5.45 o
  -5   3   2       91.54       99.62      3.56 o
  -4   3   2       61.98       67.21      2.87 o
  -3   3   2       30.14       33.22      2.27 o
  -2   3   2      239.98      239.54      4.08 o
  -1   3   2     2250.19     2244.39     14.19 o
   0   3   2    13148.21    13661.93     74.15 o
   1   3   2      695.93      652.07     12.80 o
   2   3   2     2546.25     2445.23     31.65 o
   3   3   2      340.01      340.33      8.12 o
   4   3   2        0.63        0.63      2.78 o
   5   3   2      242.49      253.21     10.37 o
   6   3   2      122.26      120.08      6.53 o
   7   3   2       21.67       18.82      4.47 o
   8   3   2        0.04        0.81      5.92 o
   9   3   2        0.00       -3.42      4.43 o
  10   3   2       40.76       40.38      9.18 o
  11   3   2        7.51       14.15      8.35 o
  -9   4   2        0.69        1.63      6.52 o
  -8   4   2        1.38       -1.07      4.90 o
  -7   4   2       37.35       37.87      5.08 o
  -6   4   2       27.68       25.27      3.42 o
  -5   4   2       57.79       57.44      3.15 o
  -4   4   2       19.35       18.69      2.26 o
  -3   4   2      332.79      345.59      5.84 o
  -2   4   2      435.63      408.86      6.40 o
  -1   4   2       41.12       32.07      2.24 o
   0   4   2        5.79        7.43      1.49 o
   1   4   2      281.62      256.45     10.03 o
   2   4   2       98.48       99.05      4.75 o
   3   4   2      234.39      231.68      5.01 o
   4   4   2        0.81        2.39      2.11 o
   5   4   2      170.05      167.09      8.07 o
   6   4   2        4.05        2.23      3.01 o
   7   4   2       10.42       11.37      4.12 o
   8   4   2       10.74        6.30      4.45 o
   9   4   2        5.55       -0.46      8.80 o
  10   4   2       16.78       13.79      7.72 o
  11   4   2       10.86        5.70      7.57 o
  -9   5   2        6.59        8.66      7.65 o
  -8   5   2       65.28       67.15      7.32 o
  -7   5   2        0.08        0.73      4.60 o
  -6   5   2        6.88        8.24      4.14 o
  -5   5   2       11.95       17.22      3.21 o
  -4   5   2        0.02        0.73      2.21 o
  -3   5   2       40.35       42.01      3.21 o
  -2   5   2        2.99        3.25      2.00 o
  -1   5   2      265.80      288.65      5.23 o
   0   5   2        4.54        4.63      1.53 o
   1   5   2      851.01      803.82     18.85 o
   2   5   2        3.30       -0.08      3.03 o
   3   5   2      339.67      300.86     27.70 o
   4   5   2       30.64       29.41      2.58 o
   5   5   2       26.20       20.97      3.27 o
   6   5   2        8.39        8.58      2.74 o
   7   5   2       67.88       75.83      8.52 o
   8   5   2        5.78        0.83      4.16 o
   9   5   2       31.65       32.31      9.84 o
  10   5   2       15.94       18.05      7.66 o
  11   5   2        7.95       10.48      7.89 o
  -8   6   2        6.93        8.11      6.05 o
  -7   6   2        0.04        1.75      8.31 o
  -6   6   2        0.08        0.11      4.88 o
  -5   6   2        4.38        7.29      5.19 o
  -4   6   2       61.88       62.17      4.21 o
  -3   6   2        1.55        0.20      2.50 o
  -2   6   2        4.95        6.72      2.14 o
  -1   6   2       67.76       70.39      3.76 o
   0   6   2      436.70      461.33     13.81 o
   1   6   2       85.67       92.96      8.91 o
   2   6   2       25.73       30.91      4.13 o
   3   6   2       22.52       25.37      3.99 o
   4   6   2        0.01        0.75      1.16 o
   5   6   2       61.37       61.34      3.72 o
   6   6   2       11.49       12.60      2.81 o
   7   6   2       48.55       47.12      4.02 o
   8   6   2        2.29        0.64      3.49 o
   9   6   2       35.65       37.98      6.83 o
  10   6   2        0.26       -1.77      7.53 o
  11   6   2       11.72       17.89      9.08 o
  -8   7   2       15.11       21.55      6.65 o
  -7   7   2        3.71       -0.10      5.59 o
  -6   7   2       11.84       14.32      9.96 o
  -5   7   2       24.32       23.58      9.33 o
  -4   7   2        4.80        2.34      4.80 o
  -3   7   2        0.01       -3.85      3.85 o
  -2   7   2       49.97       50.27      3.94 o
  -1   7   2        6.04        4.88      2.27 o
   0   7   2       70.28       67.55      6.07 o
   1   7   2        0.54       -1.79      6.13 o
   2   7   2        1.14       -0.36      3.05 o
   3   7   2        0.25       -3.27      3.77 o
   4   7   2       26.27       18.63      6.83 o
   5   7   2       31.71       24.80      2.38 o
   6   7   2        9.10        9.52      2.57 o
   7   7   2       38.76       40.62      7.85 o
   8   7   2       15.60       13.26      3.78 o
   9   7   2        6.06        9.10      5.79 o
  10   7   2        3.20        0.91      5.48 o
  -7   8   2        0.42        5.57      9.85 o
  -6   8   2       62.42       86.18     12.83 o
  -5   8   2        3.82        9.86      9.44 o
  -4   8   2        0.08        0.68      7.99 o
  -3   8   2       11.66       10.13      4.78 o
  -2   8   2       22.78       17.97      5.54 o
  -1   8   2        1.40       -2.81      3.44 o
   0   8   2       92.96       82.19     14.03 o
   1   8   2       32.58       25.40      8.72 o
   2   8   2      102.65       96.53     10.50 o
   3   8   2        0.77       -0.23      6.68 o
   4   8   2       52.04       70.57      9.75 o
   5   8   2       41.60       46.32      8.82 o
   6   8   2       19.45       21.90      3.03 o
   7   8   2       40.88       40.66      4.35 o
   8   8   2       12.29        8.71      5.74 o
   9   8   2        2.43        3.39      5.53 o
  10   8   2       17.08       20.89      6.74 o
  -6   9   2       16.26       14.26      8.40 o
  -5   9   2       13.11        7.54      8.77 o
  -4   9   2       26.65       21.42     10.45 o
  -3   9   2        2.98        1.99      4.94 o
  -2   9   2      101.40       91.20      6.78 o
  -1   9   2      130.32      112.28     16.36 o
   0   9   2      157.46      162.82     13.98 o
   1   9   2      253.07      254.12     16.69 o
   2   9   2       43.04       51.79     11.50 o
   3   9   2        3.75       -0.74      9.14 o
   4   9   2        2.50       -4.56      9.23 o
   5   9   2        0.39       -3.05      7.44 o
   6   9   2        3.77        7.16      8.55 o
   7   9   2        2.02        2.34      8.48 o
   8   9   2       95.55      113.56     13.41 o
   9   9   2       65.88       72.35     11.12 o
  -5  10   2        1.22       -1.13      9.67 o
  -4  10   2        3.04        6.30      9.43 o
  -3  10   2        7.50        9.07      8.46 o
  -2  10   2       13.68        9.91      8.00 o
  -1  10   2       52.50       52.40     11.57 o
   0  10   2       99.73       83.67      7.16 o
   1  10   2        0.13        1.93      8.40 o
   2  10   2      170.42      169.14     15.98 o
   3  10   2      318.69      327.78     19.62 o
   4  10   2       67.07       65.23     11.55 o
   5  10   2      161.86      160.06     15.17 o
   6  10   2        8.84        8.25      9.41 o
   7  10   2       13.08       17.67      9.28 o
   8  10   2       42.34       63.94     11.64 o
  -3  11   2        2.57        4.53      9.16 o
  -2  11   2       17.19       23.71     10.46 o
  -1  11   2        3.72       14.40      7.95 o
   0  11   2       32.75       33.59      9.39 o
   1  11   2       20.50       26.87      9.83 o
   2  11   2        0.00        5.15      8.55 o
   3  11   2       24.19       24.64     10.22 o
   4  11   2        5.32       10.68     10.15 o
   5  11   2        0.62       -7.28      9.32 o
   6  11   2       17.17       21.88      9.13 o
   7  11   2        5.59        6.10     10.05 o
  -1  12   2        0.04        1.38      9.73 o
   0  12   2        6.68        5.51      9.72 o
   1  12   2        1.29        5.09      9.96 o
   2  12   2        5.39       -9.07      9.07 o
   3  12   2        0.11       -8.87      9.36 o
   4  12   2        3.85        3.92     10.32 o
   5  12   2        1.71        4.14      8.40 o
  -5 -11   3        1.36       11.50     10.11 o
  -4 -11   3        0.62        2.44      9.65 o
  -3 -11   3        0.18       -1.22     11.38 o
  -2 -11   3        0.35       -8.31     10.46 o
  -1 -11   3       15.00       10.44      8.81 o
   0 -11   3        0.09       -0.28     10.25 o
   1 -11   3        0.37        5.40      9.71 o
   2 -11   3        1.49        1.92      9.62 o
  -7 -10   3        0.22       -5.48      9.97 o
  -6 -10   3        4.43        9.88      8.92 o
  -5 -10   3        2.16       -0.98      8.19 o
  -4 -10   3        7.19        5.21      9.19 o
  -3 -10   3        0.02       -1.89      9.56 o
  -2 -10   3        0.78        2.91      7.33 o
  -1 -10   3        0.00       -3.57      8.42 o
   0 -10   3        0.16       -2.80      7.78 o
   1 -10   3        6.43       11.23     10.27 o
   2 -10   3        4.20        5.80      8.73 o
   3 -10   3        6.48        8.44     10.34 o
   4 -10   3        8.99        6.62      9.80 o
  -8  -9   3        1.89       -2.38      9.34 o
  -7  -9   3        3.17        1.85      9.18 o
  -6  -9   3        7.88        3.43      8.14 o
  -5  -9   3        0.00        2.66      1.97 o
  -4  -9   3       10.77       10.05      1.46 o
  -3  -9   3        2.50        1.56      9.29 o
  -2  -9   3        0.07       -0.08      1.01 o
  -1  -9   3        7.75        8.91      1.87 o
   0  -9   3        2.07       -0.03      3.16 o
   1  -9   3        6.10        3.81      3.93 o
   2  -9   3        2.82        2.86      4.49 o
   3  -9   3       38.99       42.93     10.82 o
   4  -9   3       18.18       21.28      9.84 o
   5  -9   3        8.60       15.57      9.21 o
   6  -9   3        2.25        5.84      9.97 o
  -9  -8   3        0.32        2.94      9.49 o
  -8  -8   3        1.35        3.94      4.94 o
  -7  -8   3        0.05        0.26      4.20 o
  -6  -8   3       12.80       12.33      3.79 o
  -5  -8   3        0.07       -2.52      3.55 o
  -4  -8   3        4.33        6.98      2.36 o
  -3  -8   3        6.24        6.11      1.73 o
  -2  -8   3       25.15       24.50      2.53 o
  -1  -8   3       44.29       40.07      3.52 o
   0  -8   3        5.62        3.50      2.77 o
   1  -8   3       21.88       23.36      3.83 o
   2  -8   3        3.77        0.75      4.13 o
   3  -8   3       19.85       20.99      4.85 o
   4  -8   3       14.50       11.45      8.41 o
   5  -8   3        0.26        6.86      8.83 o
   6  -8   3       54.96       52.05      7.60 o
   7  -8   3        1.12        8.46      6.45 o
  -9  -7   3        0.58        0.77      5.07 o
  -8  -7   3        5.32        1.34      3.89 o
  -7  -7   3       10.20        6.05      3.52 o
  -6  -7   3        7.33        7.66      3.09 o
  -5  -7   3       10.78        7.67      3.35 o
  -4  -7   3       30.19       32.79      3.82 o
  -3  -7   3        2.46        1.85      1.96 o
  -2  -7   3       18.57       14.30      2.49 o
  -1  -7   3       29.30       30.20      8.52 o
   0  -7   3        0.58       -1.30      6.65 o
   1  -7   3      288.34      279.13      8.80 o
   2  -7   3        5.52        2.22      3.43 o
   3  -7   3        1.99        0.36      4.02 o
   4  -7   3        5.25        3.21      6.50 o
   5  -7   3      329.60      369.20     14.20 o
   6  -7   3      198.88      206.36     11.67 o
   7  -7   3        0.21       -0.60      6.16 o
   8  -7   3        2.54        2.17      6.61 o
 -10  -6   3        1.05        4.75      5.51 o
  -9  -6   3        0.47        0.81      5.12 o
  -8  -6   3       24.20       21.79      5.53 o
  -7  -6   3        3.00        0.99      4.35 o
  -6  -6   3      136.17      136.93      6.60 o
  -5  -6   3       37.98       37.09      3.44 o
  -4  -6   3       46.09       46.98      4.70 o
  -3  -6   3      127.07      138.35      5.62 o
  -2  -6   3        1.11       -0.33      2.00 o
  -1  -6   3      107.21      117.48      6.66 o
   0  -6   3       19.53       22.73      3.35 o
   1  -6   3      545.80      555.02     13.14 o
   2  -6   3        1.32        2.67      2.20 o
   3  -6   3       88.70       92.59      4.64 o
   4  -6   3       18.86       19.21      3.67 o
   5  -6   3      139.85      146.38      9.19 o
   6  -6   3      272.45      299.17     12.83 o
   7  -6   3        2.21        3.32      5.60 o
   8  -6   3        0.00        0.68      6.04 o
 -10  -5   3        0.19       -3.76      5.82 o
  -9  -5   3        7.16        6.61      5.06 o
  -8  -5   3        7.91        8.72      5.03 o
  -7  -5   3        7.64        4.19      3.56 o
  -6  -5   3       23.50       25.06      4.19 o
  -5  -5   3       32.38       38.63      4.05 o
  -4  -5   3     1086.51     1147.82     14.47 o
  -3  -5   3       31.24       30.81      3.58 o
  -2  -5   3     1791.10     1992.96     18.44 o
  -1  -5   3      505.99      525.09     11.99 o
   0  -5   3      604.98      684.47     16.05 o
   1  -5   3      210.00      217.95      6.61 o
   2  -5   3        0.50       -0.11      2.21 o
   3  -5   3        3.05        1.23      2.31 o
   4  -5   3        2.42        3.29      2.57 o
   5  -5   3       34.37       31.27      4.32 o
   6  -5   3        0.01        0.21      5.26 o
   7  -5   3       43.09       38.55      6.94 o
   8  -5   3       47.91       48.84      7.26 o
   9  -5   3        7.33        4.72      5.80 o
 -10  -4   3        4.79        6.59      5.09 o
  -9  -4   3        0.28        4.61      4.79 o
  -8  -4   3      212.90      235.28     10.56 o
  -7  -4   3      405.46      421.12     10.14 o
  -6  -4   3       19.07       20.26      3.36 o
  -5  -4   3       39.72       46.54      4.34 o
  -4  -4   3        2.33        4.51      2.80 o
  -3  -4   3      640.72      714.89     10.56 o
  -2  -4   3       51.98       64.80      3.88 o
  -1  -4   3       76.31       78.32      6.89 o
   0  -4   3      703.14      808.25     16.17 o
   1  -4   3       43.27       43.66      3.48 o
   2  -4   3     2134.65     2304.49     26.86 o
   3  -4   3       83.61       85.75      3.74 o
   4  -4   3      324.75      332.81      6.32 o
   5  -4   3      223.19      237.13      5.79 o
   6  -4   3       76.68       70.82      4.98 o
   7  -4   3       14.97        8.67      5.29 o
   8  -4   3        1.78       -3.78      5.11 o
   9  -4   3       15.54       11.19      7.76 o
  10  -4   3        2.84       -1.31      9.31 o
 -11  -3   3        4.34       -2.20      6.13 o
 -10  -3   3       37.64       30.19      6.65 o
  -9  -3   3        0.98        1.29      4.46 o
  -8  -3   3       43.35       49.93      6.60 o
  -7  -3   3      634.07      649.73     12.24 o
  -6  -3   3       21.14       19.25      3.27 o
  -5  -3   3        0.18        0.14      2.43 o
  -4  -3   3      175.28      180.54      6.52 o
  -3  -3   3        0.72        4.87      4.46 o
  -2  -3   3        1.54        1.58      2.35 o
  -1  -3   3      353.04      340.09      7.01 o
   0  -3   3      316.54      324.58      7.57 o
   1  -3   3       21.13       22.47      2.28 o
   2  -3   3        0.01        0.39      1.86 o
   3  -3   3      225.13      222.61      4.95 o
   4  -3   3      437.23      460.19      7.47 o
   5  -3   3       14.93       16.38      2.36 o
   6  -3   3       98.91      101.91      5.21 o
   7  -3   3       97.21      106.29      5.62 o
   8  -3   3       14.45       11.71      4.88 o
   9  -3   3        1.97       -6.07      6.66 o
  10  -3   3        0.95       -5.14      7.65 o
 -11  -2   3        4.36        5.25      5.90 o
 -10  -2   3        8.08       11.62      4.99 o
  -9  -2   3        4.36        2.61      4.92 o
  -8  -2   3      211.84      181.82     10.36 o
  -7  -2   3      325.76      316.82     10.75 o
  -6  -2   3        1.79        2.03      2.90 o
  -5  -2   3      219.60      204.02      7.59 o
  -4  -2   3        0.04        0.34      1.95 o
  -3  -2   3      960.20      998.29     13.28 o
  -2  -2   3       28.29       21.93      2.37 o
  -1  -2   3      112.70      114.80      5.34 o
   0  -2   3     1765.50     1727.62     27.11 o
   1  -2   3        0.02        0.39      1.42 o
   2  -2   3        0.92        1.12      1.39 o
   3  -2   3       89.14       93.46      3.43 o
   4  -2   3      298.29      313.77      6.36 o
   5  -2   3        0.29       -0.40      2.13 o
   6  -2   3       13.03       13.79      2.15 o
   7  -2   3        5.71        3.97      2.96 o
   8  -2   3        7.63        5.65      4.02 o
   9  -2   3        5.46       -4.87      7.01 o
  10  -2   3        0.04        2.94      7.68 o
  11  -2   3        0.30       -2.75      9.70 o
 -11  -1   3        1.39        6.09      6.16 o
 -10  -1   3        5.72        3.55      5.29 o
  -9  -1   3        1.97       -2.08      4.35 o
  -8  -1   3       69.85       65.94      6.79 o
  -7  -1   3        3.89        2.07      4.12 o
  -6  -1   3       29.58       23.59      3.31 o
  -5  -1   3       24.25       19.32      2.95 o
  -4  -1   3      123.20      127.89      4.46 o
  -3  -1   3       96.86       99.35      4.10 o
  -2  -1   3      119.08       86.21      5.55 o
  -1  -1   3      890.07      891.77     13.88 o
   0  -1   3       74.70       66.65      3.52 o
   1  -1   3      693.62      690.47     11.78 o
   2  -1   3      620.42      607.40      6.37 o
   3  -1   3       34.41       34.73      2.02 o
   4  -1   3        5.05        5.37      1.69 o
   5  -1   3      118.42      152.03      4.69 o
   6  -1   3       74.44       72.62      6.06 o
   7  -1   3       16.79       17.10      3.11 o
   8  -1   3       11.48        9.04      3.62 o
   9  -1   3       46.24       44.74      5.56 o
  10  -1   3       12.90       14.25      8.52 o
  11  -1   3        0.56        5.36      8.60 o
 -10   0   3        0.52        3.96      5.48 o
  -9   0   3       37.46       30.90      5.18 o
  -8   0   3       41.79       42.56      6.04 o
  -7   0   3       21.29       20.90      4.93 o
  -6   0   3       59.99       60.52      3.53 o
  -5   0   3       12.77       15.47      2.16 o
  -4   0   3      714.06      740.58      8.66 o
  -3   0   3        6.65        5.54      2.03 o
  -2   0   3       16.26       21.27      2.92 o
  -1   0   3     9130.60     8653.01     46.55 o
   0   0   3     4541.41     4427.36     19.46 o
   1   0   3     5460.81     5313.35     29.74 o
   2   0   3      842.90      772.93     13.22 o
   3   0   3     1105.48     1054.34      7.34 o
   4   0   3      375.10      331.70      6.70 o
   5   0   3      340.65      347.04     10.39 o
   6   0   3        0.08        0.26      2.35 o
   7   0   3      115.19      101.62      5.00 o
   8   0   3       18.11       12.51      3.67 o
   9   0   3      116.41      103.75      7.15 o
  10   0   3        9.84        4.69      6.47 o
  11   0   3        0.05       -7.09      8.66 o
 -10   1   3        3.94       -4.15      6.33 o
  -9   1   3        0.14        0.86      4.65 o
  -8   1   3       21.26       23.96      3.81 o
  -7   1   3        7.15        9.39      3.07 o
  -6   1   3       24.91       24.50      2.59 o
  -5   1   3       41.74       45.08      2.87 o
  -4   1   3      232.82      246.44      5.32 o
  -3   1   3        0.94        0.55      1.39 o
  -2   1   3      173.81      189.75      3.06 o
  -1   1   3      349.98      306.21      6.02 o
   0   1   3      450.76      427.85      8.70 o
   1   1   3     4647.18     4416.41     68.87 o
   2   1   3      636.36      610.06     11.56 o
   3   1   3     3129.13     2920.43     29.65 o
   4   1   3       32.14       35.81      3.77 o
   5   1   3      125.57      136.34      5.18 o
   6   1   3      223.59      214.69      5.29 o
   7   1   3        0.54        0.18      2.51 o
   8   1   3        3.95        3.62      3.80 o
   9   1   3       24.81       18.97      4.84 o
  10   1   3       31.76       25.70      8.32 o
  11   1   3        3.17       -2.90      8.51 o
 -10   2   3        1.83        3.13      5.55 o
  -9   2   3       31.86       28.55      5.50 o
  -8   2   3        2.18        0.40      3.62 o
  -7   2   3       24.24       23.29      3.50 o
  -6   2   3       47.40       51.16      3.43 o
  -5   2   3       18.73       15.22      2.28 o
  -4   2   3       54.86       49.37      2.79 o
  -3   2   3        0.54        0.15      1.59 o
  -2   2   3      507.80      471.88      5.31 o
  -1   2   3      323.72      279.62      4.50 o
   0   2   3     3072.53     2880.46     16.62 o
   1   2   3     2498.85     2289.82     18.51 o
   2   2   3     1221.52     1182.75      8.69 o
   3   2   3     3965.48     3842.78     24.19 o
   4   2   3      157.75      153.26      5.59 o
   5   2   3      412.74      429.80     10.22 o
   6   2   3       33.10       26.24      3.55 o
   7   2   3      664.26      648.64      9.83 o
   8   2   3      183.61      181.68      8.26 o
   9   2   3      335.85      317.36     11.09 o
  10   2   3        3.57       -0.35      7.01 o
  11   2   3        2.75        7.81      8.34 o
 -10   3   3        1.80       -1.06      7.24 o
  -9   3   3        0.01        2.46      4.83 o
  -8   3   3       12.76       10.27      4.48 o
  -7   3   3       36.92       31.79      3.99 o
  -6   3   3        0.02        1.02      2.82 o
  -5   3   3       91.40       88.93      3.36 o
  -4   3   3       84.59       75.40      3.17 o
  -3   3   3        1.03        0.87      1.62 o
  -2   3   3      429.21      416.62      5.27 o
  -1   3   3     3129.80     3054.87     15.23 o
   0   3   3     1783.55     1609.80     22.29 o
   1   3   3    15484.65    15628.77    135.55 o
   2   3   3     8626.84     8539.59     34.87 o
   3   3   3        3.84        0.16      2.82 o
   4   3   3      279.80      292.63      7.35 o
   5   3   3      689.47      675.54     16.35 o
   6   3   3       75.38       83.22      5.63 o
   7   3   3      476.60      491.58     12.98 o
   8   3   3       32.13       32.42      7.49 o
   9   3   3        0.15       -1.45      4.64 o
  10   3   3       22.80       13.90      7.62 o
  11   3   3       29.15       26.56      8.83 o
  -9   4   3        4.63        4.96     12.32 o
  -8   4   3        1.65        2.94      4.95 o
  -7   4   3        4.58        1.40      3.49 o
  -6   4   3       73.88       63.58      4.26 o
  -5   4   3        6.29        5.12      2.39 o
  -4   4   3       22.31       34.24      2.49 o
  -3   4   3      301.67      296.19      5.42 o
  -2   4   3      173.52      171.88      4.54 o
  -1   4   3      151.86      178.54      4.12 o
   0   4   3       52.92       50.49      2.56 o
   1   4   3     6762.11     6632.10     80.80 o
   2   4   3        4.11        1.51      2.49 o
   3   4   3      559.59      533.59     19.57 o
   4   4   3      384.30      379.19      7.58 o
   5   4   3      179.14      169.92      6.04 o
   6   4   3       13.87       11.61      3.24 o
   7   4   3       28.20       22.35      4.23 o
   8   4   3       16.63       25.79      7.81 o
   9   4   3       40.70       38.28      8.93 o
  10   4   3       20.14       14.75      6.89 o
  11   4   3       31.75       18.98      8.92 o
  -9   5   3        1.29        0.61      7.31 o
  -8   5   3        5.09        6.26      5.13 o
  -7   5   3        2.60        2.76      4.13 o
  -6   5   3        0.26        2.47      3.33 o
  -5   5   3      149.93      154.71      5.76 o
  -4   5   3      562.89      566.72      9.44 o
  -3   5   3       80.45       98.18      4.20 o
  -2   5   3      130.60      138.68      4.65 o
  -1   5   3       28.34       21.25      2.28 o
   0   5   3      775.18      755.00      9.09 o
   1   5   3      540.73      516.28     13.31 o
   2   5   3       40.52       42.64      4.10 o
   3   5   3       33.49       33.22      1.96 o
   4   5   3       12.23       10.04      2.03 o
   5   5   3      131.24      150.24      5.62 o
   6   5   3       62.71       66.39      4.17 o
   7   5   3       11.19       13.13      3.79 o
   8   5   3       11.09        9.91      4.37 o
   9   5   3       19.64       25.97      8.89 o
  10   5   3        0.11        1.77      8.61 o
  11   5   3        2.86       -3.29      8.43 o
  -8   6   3        4.92        2.49      5.89 o
  -7   6   3        0.06       -3.98      5.26 o
  -6   6   3       38.88       34.76      5.09 o
  -5   6   3       36.59       34.57      4.64 o
  -4   6   3       18.64       19.30      3.33 o
  -3   6   3      119.53      116.54      4.79 o
  -2   6   3        4.37        2.78      2.19 o
  -1   6   3       28.67       37.56      2.68 o
   0   6   3      196.59      188.97      4.57 o
   1   6   3        0.26        0.58      2.22 o
   2   6   3       95.07       94.54      5.65 o
   3   6   3       18.97       22.14      3.78 o
   4   6   3        1.78        1.98      1.30 o
   5   6   3        1.37        1.20      2.12 o
   6   6   3        0.11       -0.80      2.67 o
   7   6   3       29.34       28.39      3.59 o
   8   6   3       24.40       27.29      3.86 o
   9   6   3        0.70        1.80      5.12 o
  10   6   3        1.38       -0.77      5.30 o
  11   6   3        7.45        5.53      5.74 o
  -8   7   3        0.03        1.19      8.20 o
  -7   7   3       27.87       18.39      9.13 o
  -6   7   3        1.41        0.26      7.66 o
  -5   7   3      109.89      135.45     14.14 o
  -4   7   3        0.35       -0.57      5.19 o
  -3   7   3      147.18      144.93      5.55 o
  -2   7   3        0.09        0.27      2.30 o
  -1   7   3        1.72        0.81      2.38 o
   0   7   3        2.30       -0.14      1.73 o
   1   7   3       35.90       37.56      5.96 o
   2   7   3        0.50        2.61      3.56 o
   3   7   3       28.47       32.01      4.40 o
   4   7   3       24.99       24.28      6.36 o
   5   7   3       10.57       11.05      2.29 o
   6   7   3        7.86        4.36      2.38 o
   7   7   3        7.22        5.79      2.98 o
   8   7   3       10.86        6.68      3.55 o
   9   7   3       74.50       69.83      7.71 o
  10   7   3        0.27       -5.48      5.98 o
  11   7   3        2.74        7.37      8.23 o
  -7   8   3        0.41       -9.50      9.50 o
  -6   8   3        0.49       -3.56      9.01 o
  -5   8   3       32.18       24.60      9.21 o
  -4   8   3       25.67       23.11      9.21 o
  -3   8   3      216.72      204.04      9.57 o
  -2   8   3        7.94        5.00      3.86 o
  -1   8   3      369.68      340.69     15.62 o
   0   8   3       27.65       25.11      5.21 o
   1   8   3       25.05       24.69      7.09 o
   2   8   3        8.86        3.68      6.91 o
   3   8   3       26.14       29.39      7.66 o
   4   8   3       12.96       16.24      6.72 o
   5   8   3        5.16        2.98      6.35 o
   6   8   3       10.77       10.09      1.97 o
   7   8   3        0.10       -1.16      5.07 o
   8   8   3       16.49       20.85      6.05 o
   9   8   3       33.31       42.91      6.72 o
  10   8   3        2.37        1.84      5.51 o
  -6   9   3        0.55       -4.08      8.48 o
  -5   9   3        5.32        3.61      7.90 o
  -4   9   3        2.70        3.42      7.36 o
  -3   9   3       13.85        8.71     12.48 o
  -2   9   3        0.35       -4.32      4.32 o
  -1   9   3        0.01       -4.87      4.87 o
   0   9   3       41.41       39.79      9.84 o
   1   9   3       77.87       72.23     11.49 o
   2   9   3      179.64      184.42     14.56 o
   3   9   3      256.68      282.14     17.30 o
   4   9   3       71.16       83.91     11.61 o
   5   9   3      147.80      175.58     13.81 o
   6   9   3        6.70        9.91      7.52 o
   7   9   3       61.67       62.99     10.54 o
   8   9   3       14.92       28.23      6.71 o
   9   9   3       14.10       11.25      5.50 o
  -5  10   3        0.37       -0.36      9.91 o
  -4  10   3        2.86       -1.59      9.78 o
  -3  10   3       15.37        7.08      8.61 o
  -2  10   3        1.33       -0.37      9.52 o
  -1  10   3        2.81       -0.38      9.13 o
   0  10   3       66.07       52.84      4.28 o
   1  10   3        6.60       23.12      8.46 o
   2  10   3       28.60       36.22      9.71 o
   3  10   3       13.84        6.58     10.29 o
   4  10   3       41.46       59.67     11.05 o
   5  10   3        2.60       -0.58      9.32 o
   6  10   3       85.32       91.90     12.48 o
   7  10   3        0.21        4.96      8.46 o
   8  10   3       17.28       25.79      9.23 o
   9  10   3        0.02        7.59      6.79 o
  -3  11   3        2.33       -5.07      8.01 o
  -2  11   3        2.19       -5.57      7.54 o
  -1  11   3        2.57        2.34      9.50 o
   0  11   3        3.25       -3.25      9.61 o
   1  11   3        0.44        2.99      8.19 o
   2  11   3       23.71       27.08      9.68 o
   3  11   3       30.91       22.40      8.53 o
   4  11   3        5.07        5.58      9.42 o
   5  11   3        0.51       -3.12      7.95 o
   6  11   3       21.02       28.73     10.25 o
   7  11   3        0.01       -2.78      8.83 o
  -1  12   3        4.57       12.12     10.56 o
   0  12   3        4.67        5.46      8.10 o
   1  12   3        0.04        6.09      9.81 o
   2  12   3        9.10       13.66      9.60 o
   3  12   3        0.02       -7.12     10.43 o
   4  12   3        6.41        7.99      8.99 o
   5  12   3       28.83       29.80     10.83 o
   6  12   3        0.03       -6.02     10.02 o
  -5 -11   4        1.44       -7.29     10.01 o
  -4 -11   4       14.08       14.22     10.67 o
  -3 -11   4        0.60        8.08      7.96 o
  -2 -11   4        0.32        0.37      8.30 o
  -1 -11   4       16.43        8.07     11.09 o
   0 -11   4        7.38        9.41      8.53 o
   1 -11   4       11.65        7.44      8.42 o
   2 -11   4        3.06        7.06      9.70 o
  -7 -10   4        1.09       -5.11     10.72 o
  -6 -10   4       15.44       24.02      9.77 o
  -5 -10   4        6.68        4.66      8.84 o
  -4 -10   4        0.40       -0.05      9.31 o
  -3 -10   4       76.14       91.04     12.67 o
  -2 -10   4        9.20       23.25     10.10 o
  -1 -10   4        3.22        4.13      8.24 o
   0 -10   4       12.97       13.20      8.36 o
   1 -10   4        2.33       -2.12      9.54 o
   2 -10   4        3.55       10.49      8.36 o
   3 -10   4       25.10       25.60      9.66 o
   4 -10   4        1.03        6.64      9.31 o
  -8  -9   4        0.62        4.76      9.36 o
  -7  -9   4        0.74        6.16      9.72 o
  -6  -9   4        6.03        2.70      8.43 o
  -5  -9   4        0.27       -1.61      3.05 o
  -4  -9   4        9.88        6.97      2.99 o
  -3  -9   4       14.45       13.16      2.24 o
  -2  -9   4        3.08        1.86      2.28 o
  -1  -9   4        5.61        4.59      2.24 o
   0  -9   4       16.70       13.20      3.62 o
   1  -9   4        1.68        2.56      4.04 o
   2  -9   4        0.21       -3.83      4.67 o
   3  -9   4       14.96        9.66      9.38 o
   4  -9   4        3.13        2.28      9.30 o
   5  -9   4       30.41       23.01      9.33 o
  -8  -8   4       13.73       10.39      4.78 o
  -7  -8   4        3.06       -0.17      4.42 o
  -6  -8   4        6.11        4.17      3.77 o
  -5  -8   4       14.74       17.97      3.82 o
  -4  -8   4        9.88       12.66      3.69 o
  -3  -8   4        1.10        1.91      2.36 o
  -2  -8   4        0.75        0.12      2.42 o
  -1  -8   4       26.32       32.37      4.20 o
   0  -8   4        6.18        8.75      7.45 o
   1  -8   4        3.39        3.08      3.37 o
   2  -8   4        0.29       -0.53      4.00 o
   3  -8   4        8.53        8.66      5.05 o
   4  -8   4        9.09        9.15      9.13 o
   5  -8   4        3.85       -0.38      9.13 o
   6  -8   4        1.41        3.81      5.64 o
   7  -8   4        0.01        5.48      6.92 o
  -9  -7   4        1.41        2.32      5.30 o
  -8  -7   4       10.74       14.85      4.50 o
  -7  -7   4        1.94        0.38      3.68 o
  -6  -7   4       66.19       63.44      6.31 o
  -5  -7   4       15.04       16.48      4.74 o
  -4  -7   4       22.17       25.72      4.09 o
  -3  -7   4       21.33       24.81      3.56 o
  -2  -7   4        8.82        7.72      2.97 o
  -1  -7   4        1.56        0.52      3.12 o
   0  -7   4        0.74        2.36      6.43 o
   1  -7   4        2.95        2.27      6.97 o
   2  -7   4        0.50        2.01      3.40 o
   3  -7   4        1.12        3.19      4.35 o
   4  -7   4       27.73       22.70      6.52 o
   5  -7   4       85.70      106.04      8.90 o
   6  -7   4        0.56        2.47      6.24 o
   7  -7   4       19.21       17.49      6.20 o
   8  -7   4        4.09        6.17      6.04 o
 -10  -6   4        0.08        2.61      5.62 o
  -9  -6   4       34.81       27.58      6.21 o
  -8  -6   4        1.21       -1.75      4.75 o
  -7  -6   4       20.63       19.36      4.51 o
  -6  -6   4       14.95       16.84      3.94 o
  -5  -6   4        5.39        3.82      4.01 o
  -4  -6   4      143.88      149.06      6.96 o
  -3  -6   4      113.63      117.73      5.90 o
  -2  -6   4       24.12       28.09      3.72 o
  -1  -6   4       25.21       29.90      4.37 o
   0  -6   4      128.89      125.32      5.82 o
   1  -6   4        9.38        5.95      2.88 o
   2  -6   4       35.93       34.69      4.65 o
   3  -6   4        1.15        0.54      2.76 o
   4  -6   4      101.87      107.32      6.18 o
   5  -6   4       97.85      115.89     11.18 o
   6  -6   4        1.20        2.22      5.76 o
   7  -6   4       22.03       18.41      6.20 o
   8  -6   4       52.42       47.44     11.74 o
 -10  -5   4        3.23        3.55      6.06 o
  -9  -5   4      111.55      125.65      8.60 o
  -8  -5   4        8.58       11.20      4.54 o
  -7  -5   4      150.30      148.25      6.68 o
  -6  -5   4       90.45       94.99      6.25 o
  -5  -5   4       35.23       32.05      4.04 o
  -4  -5   4      771.30      791.03     13.02 o
  -3  -5   4       14.12       20.09      3.59 o
  -2  -5   4      432.63      462.66      9.99 o
  -1  -5   4        0.79        1.59      3.32 o
   0  -5   4        0.29        1.41      3.16 o
   1  -5   4      378.93      414.62      8.97 o
   2  -5   4      297.30      320.52      8.05 o
   3  -5   4       25.18       27.01      2.90 o
   4  -5   4      135.95      136.17      5.24 o
   5  -5   4       33.08       35.61      4.64 o
   6  -5   4       20.21       21.71      5.78 o
   7  -5   4       20.07       20.83      5.85 o
   8  -5   4       41.91       39.26      6.57 o
   9  -5   4       20.20       23.72      6.32 o
 -10  -4   4        0.13       -1.80      5.45 o
  -9  -4   4        3.44        4.31      4.74 o
  -8  -4   4        3.07        5.29      4.48 o
  -7  -4   4       10.75       10.20      4.72 o
  -6  -4   4        2.08        1.33      3.19 o
  -5  -4   4       42.74       31.25      4.18 o
  -4  -4   4       55.11       57.45      4.38 o
  -3  -4   4       74.11       86.39      6.55 o
  -2  -4   4      332.68      347.78      8.66 o
  -1  -4   4      721.95      803.56     10.17 o
   0  -4   4      632.87      751.72     13.16 o
   1  -4   4      236.35      224.23      6.31 o
   2  -4   4     3452.13     3716.12     35.01 o
   3  -4   4       73.75       77.51      4.36 o
   4  -4   4      291.60      304.05      6.75 o
   5  -4   4        1.65        0.26      2.73 o
   6  -4   4       49.86       55.84      4.84 o
   7  -4   4       35.24       31.66      4.44 o
   8  -4   4       58.05       54.06      6.77 o
   9  -4   4        3.64        2.71      5.45 o
  10  -4   4        0.30        4.18      9.45 o
 -10  -3   4        2.59        2.84      5.42 o
  -9  -3   4      101.52       96.56      7.88 o
  -8  -3   4      126.54      140.93      8.18 o
  -7  -3   4       84.74       92.78     13.32 o
  -6  -3   4      188.78      183.81      6.52 o
  -5  -3   4       13.33       10.44      3.55 o
  -4  -3   4      679.34      700.42     12.77 o
  -3  -3   4     1237.75     1275.83     22.67 o
  -2  -3   4       56.11       55.36      5.45 o
  -1  -3   4      281.90      309.33      5.99 o
   0  -3   4        5.25        3.11      2.34 o
   1  -3   4      953.16     1032.45     11.19 o
   2  -3   4       59.78       55.59      3.32 o
   3  -3   4       67.00       92.16      4.13 o
   4  -3   4      793.72      837.49      9.93 o
   5  -3   4       95.08       95.14      3.76 o
   6  -3   4       60.56       66.04      4.55 o
   7  -3   4        0.29       -3.41      3.41 o
   8  -3   4        3.99        1.18      3.62 o
   9  -3   4        0.45        0.47      7.72 o
  10  -3   4       11.99        5.45      9.07 o
 -10  -2   4        3.89        5.95      5.11 o
  -9  -2   4       19.15       13.80      5.07 o
  -8  -2   4       73.26       80.64      7.06 o
  -7  -2   4       77.53       86.25      6.66 o
  -6  -2   4      430.85      425.72      9.30 o
  -5  -2   4      219.15      214.18      6.25 o
  -4  -2   4       85.89       95.36      5.56 o
  -3  -2   4        2.00        2.54      2.89 o
  -2  -2   4      218.90      192.16      5.87 o
  -1  -2   4      235.35      236.92      6.09 o
   0  -2   4     1295.08     1297.91     15.43 o
   1  -2   4       14.77       13.19      1.76 o
   2  -2   4       11.44        9.88      1.58 o
   3  -2   4      292.11      291.86      5.64 o
   4  -2   4        4.84        4.65      1.93 o
   5  -2   4      175.13      193.14      5.56 o
   6  -2   4        0.22       -0.40      1.98 o
   7  -2   4       91.40       92.61      4.99 o
   8  -2   4        7.46        4.51      4.06 o
   9  -2   4        0.03       -0.47      7.40 o
  10  -2   4       29.44       21.43      8.41 o
  11  -2   4        0.43        3.90      9.05 o
 -10  -1   4        0.08        2.41      4.95 o
  -9  -1   4       25.40       23.33      5.27 o
  -8  -1   4        5.19        3.95      4.57 o
  -7  -1   4      104.12       97.21      6.76 o
  -6  -1   4        1.11        1.43      2.60 o
  -5  -1   4      427.99      421.57      8.29 o
  -4  -1   4      173.09      162.09      4.92 o
  -3  -1   4      261.87      278.57     10.31 o
  -2  -1   4     2523.86     2439.65     28.13 o
  -1  -1   4      459.96      441.94     10.10 o
   0  -1   4    17720.17    19348.58     46.44 o
   1  -1   4      106.96      107.30      3.53 o
   2  -1   4     1711.61     1674.12     10.11 o
   3  -1   4      479.25      473.91      5.85 o
   4  -1   4        0.20        0.52      1.47 o
   5  -1   4      239.69      288.93      9.39 o
   6  -1   4        0.03        0.03      2.29 o
   7  -1   4       11.18       15.97      3.35 o
   8  -1   4       20.69       24.70      4.09 o
   9  -1   4       32.64       34.09      5.26 o
  10  -1   4        0.63        6.37      8.06 o
  11  -1   4       24.34       14.70      9.51 o
 -10   0   4        7.92        9.42      5.18 o
  -9   0   4        2.33        1.89      4.55 o
  -8   0   4       23.02       27.98      5.23 o
  -7   0   4       74.25       71.15      6.50 o
  -6   0   4       53.33       60.64      3.76 o
  -5   0   4        1.48        2.32      2.12 o
  -4   0   4      706.58      650.38     10.27 o
  -3   0   4        5.27        3.02      1.76 o
  -2   0   4      856.74      811.85      7.20 o
  -1   0   4     3044.58     2870.26     28.60 o
   0   0   4     2696.27     2514.11     30.35 o
   1   0   4     4599.07     4360.01     28.68 o
   2   0   4      413.18      390.49     10.17 o
   3   0   4      404.20      421.99      7.53 o
   4   0   4      623.08      617.14      8.44 o
   5   0   4       78.16       79.55      3.98 o
   6   0   4       49.16       48.91      3.29 o
   7   0   4       18.18       15.50      2.86 o
   8   0   4       71.59       70.48      5.62 o
   9   0   4        0.55       -2.19      4.14 o
  10   0   4        0.00        2.62      6.87 o
  11   0   4        2.95        3.21      8.92 o
 -10   1   4        0.01        2.32      5.34 o
  -9   1   4       10.48       10.87      4.83 o
  -8   1   4       18.76       16.23      3.53 o
  -7   1   4      288.71      290.80      7.93 o
  -6   1   4        0.27        0.87      2.17 o
  -5   1   4       67.56       67.02      3.12 o
  -4   1   4      201.23      183.93      4.47 o
  -3   1   4       31.89       30.55      1.82 o
  -2   1   4       19.63       18.29      1.05 o
  -1   1   4        6.42        4.89      2.92 o
   0   1   4      392.37      357.05      4.71 o
   1   1   4      751.73      703.88      7.60 o
   2   1   4      121.35      123.53      5.79 o
   3   1   4      126.75      123.74      6.81 o
   4   1   4       70.36       64.07      3.43 o
   5   1   4        0.69        1.18      1.85 o
   6   1   4        0.12        0.50      1.99 o
   7   1   4       15.49       14.63      2.48 o
   8   1   4       95.01       91.54     13.31 o
   9   1   4        4.15        0.52      3.96 o
  10   1   4       33.71       20.06      7.89 o
  11   1   4        4.56       -8.66      8.66 o
 -10   2   4        0.42       -2.96      5.54 o
  -9   2   4       52.70       54.22      6.37 o
  -8   2   4        9.16       10.11      4.04 o
  -7   2   4       11.07       12.17      3.18 o
  -6   2   4      123.22      124.42      5.08 o
  -5   2   4       92.24       91.44      5.44 o
  -4   2   4       19.08       18.33      2.14 o
  -3   2   4       51.56       52.50      2.67 o
  -2   2   4        8.43        8.06      1.26 o
  -1   2   4      284.04      267.66      4.51 o
   0   2   4       48.22       46.31      2.97 o
   1   2   4     2803.52     2687.87     14.61 o
   2   2   4      212.72      187.45      4.06 o
   3   2   4       10.32        8.04      1.59 o
   4   2   4      545.79      549.85     15.20 o
   5   2   4      446.20      443.02     10.38 o
   6   2   4      168.06      146.99      6.99 o
   7   2   4       11.47        9.49      2.49 o
   8   2   4      130.65      140.73      7.36 o
   9   2   4        4.15        7.71      4.04 o
  10   2   4        2.70        3.54      5.09 o
  11   2   4       39.82       23.55      7.94 o
 -10   3   4        1.50       -0.24      6.01 o
  -9   3   4       31.60       29.35      5.34 o
  -8   3   4        6.18        5.45      3.49 o
  -7   3   4       36.76       39.43      4.00 o
  -6   3   4       23.29       25.06      3.35 o
  -5   3   4      132.21      147.57      4.04 o
  -4   3   4      565.49      592.35      7.45 o
  -3   3   4      219.86      236.12      4.47 o
  -2   3   4     1314.75     1307.94     10.57 o
  -1   3   4      101.66      100.45      3.93 o
   0   3   4      110.69       90.90      3.23 o
   1   3   4       43.04       35.67      2.79 o
   2   3   4      660.79      606.29      7.97 o
   3   3   4      229.31      213.39      6.77 o
   4   3   4      184.39      184.55      6.74 o
   5   3   4     1594.73     1668.57     25.79 o
   6   3   4        0.61       -0.31      4.34 o
   7   3   4       10.36       13.58      4.40 o
   8   3   4      131.67      157.25     12.72 o
   9   3   4       57.60       61.68      6.85 o
  10   3   4        6.97        2.73      5.09 o
  11   3   4       59.34       47.59     10.70 o
  -9   4   4        0.94        0.11      5.35 o
  -8   4   4        0.36       -3.03      4.73 o
  -7   4   4       12.70        9.78      3.46 o
  -6   4   4      185.02      182.52      7.25 o
  -5   4   4       27.73       27.95      3.21 o
  -4   4   4      226.14      239.48      6.41 o
  -3   4   4      431.52      464.14      7.61 o
  -2   4   4        4.29        9.90      2.18 o
  -1   4   4     6242.80     6660.86     41.19 o
   0   4   4      168.40      167.33      4.30 o
   1   4   4        0.98        3.61      2.05 o
   2   4   4      291.29      286.08      6.82 o
   3   4   4       34.56       26.96      2.99 o
   4   4   4       78.99       71.39      3.92 o
   5   4   4      920.93      974.25     13.07 o
   6   4   4       61.10       48.29      3.92 o
   7   4   4       22.62       25.24      4.79 o
   8   4   4      240.62      267.56     10.73 o
   9   4   4       20.75       19.47      9.09 o
  10   4   4        0.15       -0.51      8.23 o
  11   4   4       46.05       45.99     10.09 o
  -9   5   4        2.12        7.67      9.45 o
  -8   5   4        0.51        2.99      5.39 o
  -7   5   4       20.88       23.27      6.30 o
  -6   5   4        2.66        3.80      2.98 o
  -5   5   4       23.93       22.55      3.30 o
  -4   5   4       24.72       22.64      3.20 o
  -3   5   4        0.03       -0.39      2.41 o
  -2   5   4       83.84       83.89      3.73 o
  -1   5   4       11.97       14.95      2.23 o
   0   5   4     2000.82     1885.20     27.35 o
   1   5   4     3259.38     3391.75     26.95 o
   2   5   4     2096.11     2047.56     26.73 o
   3   5   4     1794.19     1906.10     19.43 o
   4   5   4      333.11      325.32     11.02 o
   5   5   4      117.30      134.82      5.96 o
   6   5   4      183.42      191.62      6.10 o
   7   5   4        8.95        8.75      3.14 o
   8   5   4      113.28      118.82      5.89 o
   9   5   4        1.31        1.37      7.54 o
  10   5   4       17.62       22.15      8.93 o
  11   5   4        0.02        6.61      7.31 o
  -8   6   4        1.31        3.95      5.99 o
  -7   6   4        2.60        1.93      4.06 o
  -6   6   4       12.60        8.02      6.06 o
  -5   6   4       42.88       40.16      4.79 o
  -4   6   4        0.04        1.19      3.09 o
  -3   6   4      384.41      418.09      8.26 o
  -2   6   4       61.41       60.17      3.48 o
  -1   6   4       72.07       79.96      3.77 o
   0   6   4      459.75      448.44      7.47 o
   1   6   4      197.17      217.39      5.09 o
   2   6   4      196.33      175.07     11.68 o
   3   6   4        0.10        0.34      0.59 o
   4   6   4        4.87        8.38      3.17 o
   5   6   4       24.35       23.88      3.32 o
   6   6   4       14.14       10.63      2.79 o
   7   6   4       91.61       95.74      5.08 o
   8   6   4        4.24        5.60      3.34 o
   9   6   4       24.20       31.58      5.61 o
  10   6   4       15.25       11.31      5.23 o
  11   6   4        0.10       -6.94     13.40 o
  -7   7   4        9.81       14.79      8.76 o
  -6   7   4       16.75       16.74      6.64 o
  -5   7   4       22.05       15.80      6.54 o
  -4   7   4        9.15        6.81      5.17 o
  -3   7   4        0.19       -0.77      2.91 o
  -2   7   4       11.39       11.74      2.60 o
  -1   7   4        0.26        0.93      2.00 o
   0   7   4        0.22        0.11      1.71 o
   1   7   4      124.68      125.35      4.11 o
   2   7   4       34.05       49.43      5.12 o
   3   7   4       73.05       74.87      5.87 o
   4   7   4        0.93        2.55      5.83 o
   5   7   4        2.84        2.42      1.63 o
   6   7   4       11.58       11.81      2.82 o
   7   7   4       18.55       17.27      3.28 o
   8   7   4        4.28        3.59      3.49 o
   9   7   4       14.79       12.99      5.30 o
  10   7   4        0.95        0.52      5.36 o
  11   7   4       12.04       14.01      6.17 o
  -7   8   4        0.29       -9.78     10.13 o
  -6   8   4        4.34        3.77      9.17 o
  -5   8   4        7.12        3.11      9.75 o
  -4   8   4       17.88       17.29      9.41 o
  -3   8   4       65.32       61.21      4.94 o
  -2   8   4       16.11       19.07      3.45 o
  -1   8   4        6.22        4.96      4.20 o
   0   8   4        0.57        1.24      2.49 o
   1   8   4        6.60       -0.25      7.29 o
   2   8   4       42.84       48.16      9.03 o
   3   8   4       53.60       55.92      8.38 o
   4   8   4       28.40       23.53      6.50 o
   5   8   4       20.21       24.86      7.29 o
   6   8   4        0.37       -1.48      1.74 o
   7   8   4        2.54        1.30      2.97 o
   8   8   4        8.45        7.35      5.51 o
   9   8   4       29.18       26.35      6.38 o
  10   8   4       10.74       14.78      5.71 o
  -6   9   4        4.67        2.00      8.80 o
  -5   9   4        1.04        1.22      9.34 o
  -4   9   4        0.03        1.55      8.52 o
  -3   9   4        9.99        7.84      5.56 o
  -2   9   4       33.58       28.45      4.47 o
  -1   9   4        0.80        0.34      3.71 o
   0   9   4       30.35       24.42      3.31 o
   1   9   4       40.97       31.59      9.12 o
   2   9   4        0.02        5.93      8.30 o
   3   9   4      238.30      236.74     15.39 o
   4   9   4        0.04       -1.75      7.45 o
   5   9   4       36.41       26.15      9.10 o
   6   9   4        5.64        6.05      7.11 o
   7   9   4        2.74       -0.35      7.91 o
   8   9   4        1.32        1.98      5.31 o
   9   9   4        1.86        5.97      5.68 o
  10   9   4        0.39        0.59      6.11 o
  -4  10   4        1.36       -5.77      8.28 o
  -3  10   4        1.31        2.14      7.19 o
  -2  10   4        6.81        8.80      7.87 o
  -1  10   4        0.65       -0.71      8.24 o
   0  10   4        2.41       -0.10      2.64 o
   1  10   4       63.05       74.81     11.23 o
   2  10   4       15.90       19.16      8.27 o
   3  10   4        1.78       -5.62      9.48 o
   4  10   4       29.44       29.24      9.57 o
   5  10   4      179.54      171.09     15.32 o
   6  10   4       18.12       20.32      8.54 o
   7  10   4       12.60       27.10      9.22 o
   8  10   4       35.40       31.16      9.19 o
   9  10   4        0.07        8.59      6.58 o
  -3  11   4        4.06       11.96      8.55 o
  -2  11   4       14.66       27.22     11.54 o
  -1  11   4        0.23        7.39      9.05 o
   0  11   4        1.12        4.23      7.87 o
   1  11   4        0.34       -0.15      9.07 o
   2  11   4        1.25        3.49      7.12 o
   3  11   4        2.46       -1.75      8.39 o
   4  11   4        0.18        0.79      9.54 o
   5  11   4        8.38        8.32      8.73 o
   6  11   4        7.97        6.33      8.55 o
   7  11   4        0.00        1.48      8.76 o
   8  11   4       90.49       91.94     13.15 o
  -1  12   4        1.29       11.30     10.03 o
   0  12   4        5.33       16.15     10.64 o
   1  12   4        0.12       -4.46      8.69 o
   2  12   4        8.59       15.59      9.09 o
   3  12   4        8.30        4.57      8.17 o
   4  12   4        0.09       -2.03      9.70 o
   5  12   4       20.39        1.67      9.25 o
   6  12   4        7.85       11.28     10.04 o
  -4 -11   5        0.49        2.26      9.78 o
  -3 -11   5       21.21       16.13     10.68 o
  -2 -11   5       11.96       11.71      9.67 o
  -1 -11   5        2.97       -0.46      8.17 o
   0 -11   5       10.01       10.05      9.67 o
   1 -11   5        5.19        2.80     10.17 o
  -6 -10   5        3.25        7.71      8.32 o
  -5 -10   5       10.30       -0.03      9.69 o
  -4 -10   5       35.28       45.97     10.85 o
  -3 -10   5       16.96       28.88     11.07 o
  -2 -10   5        0.67        6.45      9.11 o
  -1 -10   5       31.80       29.56     11.76 o
   0 -10   5       16.01        9.51     10.33 o
   1 -10   5        0.09       -7.38      9.02 o
   2 -10   5        4.00       13.55     10.35 o
   3 -10   5        9.09       13.31      8.39 o
   4 -10   5        0.93       -1.60      8.46 o
  -7  -9   5        0.58       -1.13      8.76 o
  -6  -9   5        0.02        2.26      9.28 o
  -5  -9   5       12.68       12.46      7.84 o
  -4  -9   5       15.08       12.71      3.72 o
  -3  -9   5        9.71        8.95      3.63 o
  -2  -9   5        1.09        1.40      3.38 o
  -1  -9   5       44.63       40.92      4.72 o
   0  -9   5        0.11        1.42      4.44 o
   1  -9   5        4.95        1.91      4.57 o
   2  -9   5       12.65       17.95      8.80 o
   3  -9   5        0.01       -4.18      9.47 o
   4  -9   5       13.28        7.84      8.90 o
   5  -9   5        0.00       -3.21      8.58 o
  -8  -8   5        0.12        1.69      8.61 o
  -7  -8   5        0.03        1.42      4.80 o
  -6  -8   5        0.17        3.05      4.30 o
  -5  -8   5        0.07        1.09      3.75 o
  -4  -8   5        0.13       -2.25      3.55 o
  -3  -8   5        1.89        5.20      3.63 o
  -2  -8   5       48.23       44.96      4.78 o
  -1  -8   5       27.83       21.29      4.27 o
   0  -8   5       23.43       20.24      8.95 o
   1  -8   5        8.04       13.82      7.21 o
   2  -8   5        1.57        2.67      4.51 o
   3  -8   5        2.65        1.09      8.66 o
   4  -8   5        0.06        1.39      8.68 o
   5  -8   5        0.00       -4.08      8.74 o
   6  -8   5        0.84        1.18      6.19 o
  -9  -7   5        0.81       -2.95      5.27 o
  -8  -7   5        1.55        1.78      5.20 o
  -7  -7   5        4.38        0.57      5.11 o
  -6  -7   5        3.66       -0.44      4.69 o
  -5  -7   5       10.60       13.97      6.60 o
  -4  -7   5       38.80       33.67      4.79 o
  -3  -7   5       13.38        9.50      3.60 o
  -2  -7   5       52.26       56.20      5.00 o
  -1  -7   5       17.48       12.33      3.72 o
   0  -7   5       28.38       16.90      7.62 o
   1  -7   5       26.55       20.60      6.65 o
   2  -7   5        0.90        1.48      7.37 o
   3  -7   5       14.41        9.06      4.43 o
   4  -7   5        7.30        2.27      5.64 o
   5  -7   5       15.88       15.70      5.79 o
   6  -7   5       30.36       21.76      6.19 o
   7  -7   5        0.72        0.69      5.93 o
  -9  -6   5       64.40       66.33      9.02 o
  -8  -6   5        9.58       11.60      5.07 o
  -7  -6   5       62.48       77.66      9.22 o
  -6  -6   5        3.64        8.14      4.09 o
  -5  -6   5       26.65       27.53      4.97 o
  -4  -6   5       18.50       18.71      4.23 o
  -3  -6   5        0.68        0.70      3.49 o
  -2  -6   5        4.33        4.77      2.71 o
  -1  -6   5       16.75       12.22      2.73 o
   0  -6   5      282.98      284.83     10.43 o
   1  -6   5      151.63      157.82      8.11 o
   2  -6   5      123.51      129.73      7.39 o
   3  -6   5       49.89       44.73      3.62 o
   4  -6   5        7.40        4.05      5.48 o
   5  -6   5       30.25       29.50      6.56 o
   6  -6   5      110.36      101.13      8.67 o
   7  -6   5        0.16        0.30      6.00 o
   8  -6   5       13.63       11.32      6.06 o
 -10  -5   5        5.03        6.38      5.60 o
  -9  -5   5        9.28       10.18      5.12 o
  -8  -5   5        1.71        0.41      4.75 o
  -7  -5   5       46.50       43.11      5.83 o
  -6  -5   5        2.45        2.27      4.01 o
  -5  -5   5       65.43       74.97      5.69 o
  -4  -5   5       15.79       15.88      5.31 o
  -3  -5   5        0.07       -0.06      3.60 o
  -2  -5   5       78.07       78.71      4.25 o
  -1  -5   5        5.87        4.84      2.46 o
   0  -5   5      203.51      226.59      8.58 o
   1  -5   5       73.47       78.86      4.64 o
   2  -5   5       35.59       41.28      3.71 o
   3  -5   5       16.24       22.00      3.12 o
   4  -5   5        6.49        1.99      2.70 o
   5  -5   5      231.40      237.49      8.15 o
   6  -5   5      558.34      599.80     25.05 o
   7  -5   5        5.05        3.05      5.49 o
   8  -5   5        0.12       -4.11      6.24 o
   9  -5   5        7.83        6.32      5.72 o
 -10  -4   5        0.45       -3.10      5.53 o
  -9  -4   5       14.16       16.43      4.98 o
  -8  -4   5       10.60        7.54      4.39 o
  -7  -4   5        2.89        2.34      4.33 o
  -6  -4   5       19.53       18.60      3.59 o
  -5  -4   5        7.11        8.23      5.02 o
  -4  -4   5       26.60       25.62      3.91 o
  -3  -4   5      159.23      162.58      8.91 o
  -2  -4   5        1.56        0.30      3.95 o
  -1  -4   5      576.44      569.12      9.16 o
   0  -4   5        0.00       -0.18      2.94 o
   1  -4   5      588.95      619.76     10.19 o
   2  -4   5        8.09       13.15      2.87 o
   3  -4   5       62.65       64.24      3.96 o
   4  -4   5       51.69       54.97      3.69 o
   5  -4   5      246.95      238.90      7.45 o
   6  -4   5      371.75      379.00     12.64 o
   7  -4   5       37.04       41.57      4.84 o
   8  -4   5       22.58       22.96      5.71 o
   9  -4   5        0.98       -1.26      5.39 o
  10  -4   5        0.97       -4.46      8.90 o
 -10  -3   5        2.55        1.06      5.43 o
  -9  -3   5       44.38       41.76      5.93 o
  -8  -3   5        1.18       -0.47      4.34 o
  -7  -3   5       36.12       37.56      5.21 o
  -6  -3   5        5.93        2.34      3.27 o
  -5  -3   5       32.99       35.56      4.75 o
  -4  -3   5       16.68       28.78      3.78 o
  -3  -3   5        8.51       17.95      3.61 o
  -2  -3   5     1577.65     1791.83     25.88 o
  -1  -3   5      223.79      241.12      6.87 o
   0  -3   5     1176.48     1194.03     15.22 o
   1  -3   5      444.67      482.87      9.99 o
   2  -3   5       26.16       30.80      3.00 o
   3  -3   5       20.20       15.04      2.54 o
   4  -3   5      984.60      979.34     12.21 o
   5  -3   5        0.08        0.76      1.98 o
   6  -3   5        4.11        4.43      2.90 o
   7  -3   5       96.45      102.58      7.29 o
   8  -3   5        6.10        6.46      3.59 o
   9  -3   5        4.34       -0.37      7.71 o
  10  -3   5        0.17       -2.71      9.00 o
 -10  -2   5        0.66       -0.58      5.17 o
  -9  -2   5        1.07        4.33      4.45 o
  -8  -2   5        2.52       -0.35      4.28 o
  -7  -2   5      268.64      267.85      9.63 o
  -6  -2   5      129.90      122.06      6.51 o
  -5  -2   5       16.39       14.57      2.81 o
  -4  -2   5      112.80      119.72      6.24 o
  -3  -2   5      815.86      870.61     13.77 o
  -2  -2   5     1190.10     1329.68     15.86 o
  -1  -2   5     1923.58     1998.95     17.01 o
   0  -2   5     1400.58     1334.96     13.92 o
   1  -2   5      300.85      324.53      7.19 o
   2  -2   5      275.00      322.08      5.78 o
   3  -2   5       70.74       76.19      3.21 o
   4  -2   5        5.40        7.02      2.01 o
   5  -2   5      580.34      594.43      9.10 o
   6  -2   5        8.17        8.55      2.59 o
   7  -2   5      303.10      288.02      7.77 o
   8  -2   5       14.92       15.79      5.76 o
   9  -2   5       46.26       40.07      5.98 o
  10  -2   5        4.13       -2.93      8.58 o
  11  -2   5        0.71        7.57      9.42 o
 -10  -1   5        0.38        0.88      5.20 o
  -9  -1   5        7.35        8.00      4.17 o
  -8  -1   5       60.98       54.60      6.12 o
  -7  -1   5      494.43      511.85     16.14 o
  -6  -1   5        0.67        3.91      4.47 o
  -5  -1   5      265.18      272.35      6.88 o
  -4  -1   5      325.94      310.18      6.57 o
  -3  -1   5       32.97       37.93      6.22 o
  -2  -1   5      102.88      103.16      7.59 o
  -1  -1   5     2704.97     2566.95     16.97 o
   0  -1   5      270.08      279.75     11.44 o
   1  -1   5     3208.75     3117.76     29.89 o
   2  -1   5      844.43      909.05     18.39 o
   3  -1   5      155.88      145.94      3.37 o
   4  -1   5      297.45      283.12      8.30 o
   5  -1   5      329.52      321.10      7.61 o
   6  -1   5        5.77        3.91      1.86 o
   7  -1   5       37.64       36.94      4.19 o
   8  -1   5       60.21       58.96      5.43 o
   9  -1   5       39.79       37.41      4.63 o
  10  -1   5        0.00        4.03      8.17 o
  11  -1   5        5.43        5.72      9.54 o
 -10   0   5       15.84       17.33      6.09 o
  -9   0   5        6.59        4.01      4.48 o
  -8   0   5       56.94       56.15      5.87 o
  -7   0   5      316.84      328.70     10.72 o
  -6   0   5        4.14        3.93      3.73 o
  -5   0   5      145.59      124.31      4.88 o
  -4   0   5       14.69       12.61      2.61 o
  -3   0   5       99.98       89.02      3.32 o
  -2   0   5       14.32       10.15      1.44 o
  -1   0   5       50.37       54.03      2.01 o
   0   0   5     1817.76     1769.86     10.74 o
   1   0   5      109.34      106.96      3.57 o
   2   0   5       55.59       51.99      4.55 o
   3   0   5       86.25       78.58      2.43 o
   4   0   5        9.20        9.21      1.19 o
   5   0   5       46.71       51.63      3.21 o
   6   0   5       60.54       63.89      3.98 o
   7   0   5        4.78        4.44      2.79 o
   8   0   5       55.12       47.30      4.52 o
   9   0   5        0.01        0.17      4.02 o
  10   0   5        3.05       -3.06      7.56 o
  11   0   5        0.53        4.06      8.15 o
 -10   1   5        3.11       10.92      5.09 o
  -9   1   5        5.62        5.41      4.44 o
  -8   1   5       13.42       13.68      4.43 o
  -7   1   5       18.31       19.21      4.82 o
  -6   1   5        0.19       -1.01      2.29 o
  -5   1   5       58.51       62.46      2.99 o
  -4   1   5        3.39        4.87      1.60 o
  -3   1   5      346.30      347.07      8.91 o
  -2   1   5       23.42       16.72      5.02 o
  -1   1   5      126.82      131.78      7.37 o
   0   1   5       12.25       12.08      1.04 o
   1   1   5      149.23      155.56      3.04 o
   2   1   5      108.49      108.49      5.72 o
   3   1   5       76.95       70.81      5.59 o
   4   1   5       19.29       20.12      1.37 o
   5   1   5       59.08       57.55      3.05 o
   6   1   5       45.05       46.97      3.00 o
   7   1   5        9.40       10.58      2.25 o
   8   1   5       32.99       29.71      4.10 o
   9   1   5       21.05       16.58      4.42 o
  10   1   5       81.34       81.35     11.94 o
  11   1   5        0.16       -8.16      8.16 o
 -10   2   5        0.15        3.13     10.33 o
  -9   2   5       24.24       26.82      4.98 o
  -8   2   5       18.06       15.55      3.57 o
  -7   2   5       30.81       32.89      3.77 o
  -6   2   5       28.57       25.37      3.14 o
  -5   2   5       41.78       43.07      2.50 o
  -4   2   5        0.03        0.44      1.65 o
  -3   2   5      304.25      299.46      4.75 o
  -2   2   5        2.59        3.91      1.33 o
  -1   2   5      323.38      328.67      6.08 o
   0   2   5      498.17      453.72      8.97 o
   1   2   5      358.48      342.35      4.69 o
   2   2   5      412.65      399.76      4.80 o
   3   2   5        0.82        1.15      0.89 o
   4   2   5      109.77      100.48      5.10 o
   5   2   5      682.38      731.00     19.51 o
   6   2   5       85.14       80.02      3.64 o
   7   2   5        1.55        1.06      2.22 o
   8   2   5      160.90      160.41      7.29 o
   9   2   5       81.48       79.69      6.27 o
  10   2   5        8.02       -0.28      7.25 o
  11   2   5       11.17        5.50      8.66 o
  -9   3   5        2.56       -3.63      5.10 o
  -8   3   5       23.75       24.78      6.42 o
  -7   3   5      150.22      143.51      5.96 o
  -6   3   5       83.91       85.30      4.51 o
  -5   3   5      151.17      170.95      5.35 o
  -4   3   5        1.26        0.47      1.61 o
  -3   3   5       43.62       46.62      2.74 o
  -2   3   5       61.17       54.66      2.66 o
  -1   3   5      728.55      675.63      7.18 o
   0   3   5      230.14      224.29      6.50 o
   1   3   5     1313.48     1306.20     20.80 o
   2   3   5     1023.73     1015.34     10.13 o
   3   3   5      239.81      246.84      5.18 o
   4   3   5       18.71       25.46      2.87 o
   5   3   5        0.00        1.21      2.27 o
   6   3   5      133.31      135.74      8.97 o
   7   3   5        0.58       -0.82      4.14 o
   8   3   5       29.01       20.98      4.04 o
   9   3   5      109.95      119.30      7.16 o
  10   3   5        5.48        3.44      7.85 o
  11   3   5       19.48       31.80      9.72 o
  -9   4   5        1.79       -0.09      5.73 o
  -8   4   5        1.75        6.84      4.78 o
  -7   4   5        2.40        1.33      3.39 o
  -6   4   5       39.46       36.16      3.78 o
  -5   4   5       65.61       64.24      3.88 o
  -4   4   5      263.95      277.57      5.23 o
  -3   4   5       72.64       90.52      3.89 o
  -2   4   5        4.83        5.83      1.93 o
  -1   4   5      178.02      229.57      4.89 o
   0   4   5       13.55        9.86      2.58 o
   1   4   5      519.60      523.78      7.35 o
   2   4   5       30.64       32.88      3.46 o
   3   4   5     1022.94     1034.07     11.93 o
   4   4   5       64.34       65.53      5.10 o
   5   4   5        7.50       10.14      2.76 o
   6   4   5       22.51       31.04      3.47 o
   7   4   5      203.61      220.65      6.65 o
   8   4   5        1.58       -0.86      4.39 o
   9   4   5      270.25      270.51     17.20 o
  10   4   5        0.21       -4.96      8.08 o
  11   4   5        0.15        2.83      8.99 o
  -8   5   5        0.60       -0.34      4.65 o
  -7   5   5        3.05       -2.03      4.33 o
  -6   5   5        0.01       -0.52      2.94 o
  -5   5   5       32.22       34.80      4.16 o
  -4   5   5      136.43      131.93      5.14 o
  -3   5   5        8.02        2.43      2.37 o
  -2   5   5      400.48      425.05      7.29 o
  -1   5   5      333.09      372.35      6.47 o
   0   5   5      159.01      177.76      5.25 o
   1   5   5     3673.17     3895.66     58.64 o
   2   5   5     1934.08     1891.20     13.69 o
   3   5   5       24.74       32.49      3.90 o
   4   5   5      507.49      518.12     14.15 o
   5   5   5      173.99      194.99      6.24 o
   6   5   5      300.13      287.85      7.23 o
   7   5   5      144.25      141.67      5.72 o
   8   5   5        1.28        1.61      3.19 o
   9   5   5       32.49       36.17      5.32 o
  10   5   5        3.02        2.59      4.72 o
  11   5   5        1.07        4.73      5.21 o
  -8   6   5        0.33       -2.91      9.11 o
  -7   6   5        0.00       -2.01      6.24 o
  -6   6   5       26.78       20.80      4.69 o
  -5   6   5       60.73       54.94      5.37 o
  -4   6   5       61.06       64.57      5.16 o
  -3   6   5       20.14       21.76      3.14 o
  -2   6   5      119.89      128.91      4.26 o
  -1   6   5        3.46        1.40      2.07 o
   0   6   5      102.45      114.71      3.95 o
   1   6   5     2027.78     1889.05     15.18 o
   2   6   5      410.39      350.90     14.58 o
   3   6   5       33.10       25.57      3.49 o
   4   6   5      569.01      596.00      8.14 o
   5   6   5      114.75      119.90      5.50 o
   6   6   5      102.89      112.67      5.05 o
   7   6   5      114.23      116.90      5.44 o
   8   6   5       17.97       15.17      3.38 o
   9   6   5       72.36       59.17      6.13 o
  10   6   5        0.08       -2.46      4.86 o
  11   6   5       10.02       14.40      5.34 o
  -7   7   5        0.00       -5.25      6.18 o
  -6   7   5        0.05       -5.14      5.97 o
  -5   7   5        0.63       -0.85      5.27 o
  -4   7   5      180.36      170.40      7.52 o
  -3   7   5      136.02      126.54      5.81 o
  -2   7   5       85.60       86.33      4.30 o
  -1   7   5       33.82       37.89      3.09 o
   0   7   5        0.91        0.56      1.98 o
   1   7   5      391.00      382.32     10.05 o
   2   7   5      171.53      164.96      7.67 o
   3   7   5       13.68       16.18      4.02 o
   4   7   5       24.32       25.57      1.94 o
   5   7   5        1.35        0.52      1.89 o
   6   7   5       51.05       55.07      4.20 o
   7   7   5       34.96       29.62      3.58 o
   8   7   5       20.39       15.41      3.56 o
   9   7   5       19.26       15.73      5.04 o
  10   7   5        0.07        2.79      5.27 o
  11   7   5       13.43        7.95      6.19 o
  -6   8   5        2.44        4.29      6.27 o
  -5   8   5        4.57        6.03      5.04 o
  -4   8   5        0.75       -0.34      4.99 o
  -3   8   5        0.58       -3.03      3.84 o
  -2   8   5        3.08        0.72      3.36 o
  -1   8   5        7.38        7.33      2.65 o
   0   8   5        9.99        9.81      2.60 o
   1   8   5       17.10       12.72      5.22 o
   2   8   5        1.16       -1.20      6.94 o
   3   8   5       26.55       26.19      4.62 o
   4   8   5       19.59       15.38      4.15 o
   5   8   5      119.17      122.56     10.71 o
   6   8   5        6.57        4.59      2.92 o
   7   8   5        1.99        0.13      2.78 o
   8   8   5        2.41        3.14      4.80 o
   9   8   5       26.82       28.28      5.69 o
  10   8   5        0.34        0.83      5.25 o
  -5   9   5        2.33        1.32      8.86 o
  -4   9   5       23.92       21.95      8.97 o
  -3   9   5        8.46        5.65      7.09 o
  -2   9   5        5.04        0.51      4.53 o
  -1   9   5        2.87        3.13      3.84 o
   0   9   5       15.20       10.23      3.14 o
   1   9   5        0.06       -3.15      7.43 o
   2   9   5        0.27       -0.84      6.95 o
   3   9   5        3.18       -3.47      8.15 o
   4   9   5       64.18       57.63      9.69 o
   5   9   5        8.91        5.76      6.93 o
   6   9   5        1.89       -1.05      7.20 o
   7   9   5        8.15        0.02      6.10 o
   8   9   5        8.04        8.08      5.21 o
   9   9   5        9.74       10.05      5.35 o
  10   9   5        0.86       -2.83      6.04 o
  -4  10   5        2.35       -0.09      8.63 o
  -3  10   5        0.51        1.31      9.23 o
  -2  10   5        0.24       -5.29      8.92 o
  -1  10   5       19.59       11.79      8.01 o
   0  10   5        2.54        0.64      2.96 o
   1  10   5       24.30       28.74      9.01 o
   2  10   5       55.52       48.95     11.15 o
   3  10   5        9.41       14.87      8.92 o
   4  10   5        9.20        7.09      8.90 o
   5  10   5       36.23       34.08      9.23 o
   6  10   5       26.19       32.01      9.22 o
   7  10   5        0.95       -1.42      6.97 o
   8  10   5       41.25       46.08      7.00 o
   9  10   5        3.91       11.19      6.90 o
  -3  11   5        2.49       18.62      9.70 o
  -2  11   5        3.20        4.58      8.30 o
  -1  11   5        1.35       -4.69     10.41 o
   0  11   5        4.94        1.47      8.34 o
   1  11   5        1.00        6.45      9.12 o
   2  11   5        1.37        2.35      7.67 o
   3  11   5        4.27        4.21      9.22 o
   4  11   5        3.74       10.20      9.40 o
   5  11   5       17.25       17.20      8.30 o
   6  11   5        4.83       -1.79      8.39 o
   7  11   5        5.99        9.14      8.16 o
   8  11   5       31.10       39.39     10.42 o
  -1  12   5       23.48       21.66      9.62 o
   0  12   5        1.01        7.24      9.23 o
   1  12   5       15.52       15.94      9.69 o
   2  12   5        3.12       20.84     10.95 o
   3  12   5       23.70       20.31     10.07 o
   4  12   5        1.46        6.29      7.81 o
   5  12   5       14.58        1.38      9.82 o
   6  12   5        6.92        6.22      9.08 o
  -3 -11   6        0.44        1.91     10.10 o
  -2 -11   6       22.75       31.30     11.59 o
  -1 -11   6       22.40       25.62     10.67 o
   0 -11   6        1.70        2.58      9.15 o
  -5 -10   6        3.39        0.36      9.93 o
  -4 -10   6        6.89        9.11      9.26 o
  -3 -10   6        1.15        2.96     10.33 o
  -2 -10   6       95.20      140.90     15.76 o
  -1 -10   6       97.74      105.97     13.70 o
   0 -10   6        0.17       -1.98      8.18 o
   1 -10   6        3.84       -1.43      9.15 o
   2 -10   6        0.16       -6.51      8.73 o
   3 -10   6        1.97       -8.90      8.90 o
  -7  -9   6       17.24       17.07     10.34 o
  -6  -9   6       10.62       11.85     10.05 o
  -5  -9   6        3.50        0.36      8.07 o
  -4  -9   6        6.18        6.54      4.14 o
  -3  -9   6        0.00       -1.29      3.68 o
  -2  -9   6       32.52       32.79      7.92 o
  -1  -9   6       94.90      111.98      7.11 o
   0  -9   6        0.19        0.96      8.63 o
   1  -9   6        3.88        1.67      9.36 o
   2  -9   6       18.64       18.45      9.63 o
   3  -9   6        4.69       -1.58      8.74 o
   4  -9   6        0.13        0.77      7.63 o
   5  -9   6        0.67        3.10      8.41 o
  -8  -8   6        2.92       -5.49     11.05 o
  -7  -8   6        1.97        3.22      4.68 o
  -6  -8   6        2.94        1.02      5.05 o
  -5  -8   6        7.03        9.71      4.50 o
  -4  -8   6       29.40       36.22      5.13 o
  -3  -8   6       11.11       11.44      3.76 o
  -2  -8   6       29.54       24.71      4.61 o
  -1  -8   6       13.73       14.17      4.20 o
   0  -8   6        3.57        5.17      7.31 o
   1  -8   6        7.14        2.65      7.50 o
   2  -8   6        1.71        3.32      4.92 o
   3  -8   6       14.07        5.41      8.70 o
   4  -8   6       49.49       49.69     10.52 o
   5  -8   6        2.92       -1.62      8.25 o
   6  -8   6        0.10        0.69      6.40 o
  -8  -7   6        0.03       -4.32      5.30 o
  -7  -7   6        0.25       -1.31      5.21 o
  -6  -7   6        0.16        1.12      4.62 o
  -5  -7   6        0.09       -0.65      4.44 o
  -4  -7   6        7.46        5.72      4.03 o
  -3  -7   6       91.76      107.65      6.64 o
  -2  -7   6        0.22        2.74      3.78 o
  -1  -7   6        7.77       10.51      4.28 o
   0  -7   6        0.46        2.90      6.75 o
   1  -7   6        1.04       -6.69      6.69 o
   2  -7   6        3.00        0.20      6.49 o
   3  -7   6       12.00        5.96      4.59 o
   4  -7   6       10.17       10.30      5.55 o
   5  -7   6       25.42       26.67      6.45 o
   6  -7   6       45.10       40.64      8.46 o
   7  -7   6        2.68        2.40      6.24 o
  -9  -6   6        4.26        4.05      5.41 o
  -8  -6   6        4.67        5.14      5.16 o
  -7  -6   6        2.64        4.25      6.67 o
  -6  -6   6        3.68        2.63      5.66 o
  -5  -6   6       42.87       46.89      7.21 o
  -4  -6   6        0.43        1.73      3.88 o
  -3  -6   6        1.39        2.12      2.82 o
  -2  -6   6        1.96        0.99      2.83 o
  -1  -6   6       41.40       42.52      3.76 o
   0  -6   6        0.30       -1.29      3.58 o
   1  -6   6       22.70       21.07      6.33 o
   2  -6   6        3.18        3.04      3.96 o
   3  -6   6        0.11        0.07      4.82 o
   4  -6   6        3.44        1.68      5.07 o
   5  -6   6       20.80       18.26      6.26 o
   6  -6   6        2.30        6.24      5.54 o
   7  -6   6        2.99        1.90      5.11 o
   8  -6   6        1.18       -0.44      7.21 o
  -9  -5   6        5.61        6.44      5.14 o
  -8  -5   6        0.07       -3.50      4.81 o
  -7  -5   6        2.31        4.42      4.24 o
  -6  -5   6        1.79        0.49      4.44 o
  -5  -5   6       12.31       10.83      3.83 o
  -4  -5   6        0.00       -1.22      4.83 o
  -3  -5   6        3.15        1.75      3.64 o
  -2  -5   6        1.72        0.56      2.72 o
  -1  -5   6       37.16       37.16      3.55 o
   0  -5   6        1.50       -0.19      3.06 o
   1  -5   6       14.13       20.49      3.93 o
   2  -5   6        2.09        0.73      2.49 o
   3  -5   6       41.06       40.25      4.05 o
   4  -5   6       16.43       17.03      3.73 o
   5  -5   6      120.14      123.36      6.73 o
   6  -5   6       36.92       41.90      6.38 o
   7  -5   6       15.37       23.68      5.93 o
   8  -5   6       12.24        5.50      5.88 o
   9  -5   6       14.61       16.45     12.06 o
 -10  -4   6        0.01       -0.91      5.52 o
  -9  -4   6        0.17       -0.21      4.84 o
  -8  -4   6       15.86       17.85      4.76 o
  -7  -4   6        7.33        5.82      4.16 o
  -6  -4   6        8.09        4.92      3.21 o
  -5  -4   6        2.86        1.10      3.68 o
  -4  -4   6        1.86        3.11      3.31 o
  -3  -4   6       46.61       50.58      6.39 o
  -2  -4   6        2.88        5.73      2.85 o
  -1  -4   6      210.33      200.90      5.93 o
   0  -4   6       25.80       31.42      5.80 o
   1  -4   6        0.40        1.93      2.53 o
   2  -4   6       23.70       24.67      3.03 o
   3  -4   6       47.92       56.68      3.75 o
   4  -4   6       62.11       65.10      4.41 o
   5  -4   6      167.95      164.24      6.76 o
   6  -4   6       94.46      100.87      6.56 o
   7  -4   6      217.82      223.66      7.92 o
   8  -4   6       15.72        9.75      4.98 o
   9  -4   6        7.92        8.43      5.70 o
  10  -4   6        3.82        6.31      8.57 o
 -10  -3   6        4.75        5.92      5.40 o
  -9  -3   6        0.09       -1.93      4.78 o
  -8  -3   6       64.35       63.81      6.18 o
  -7  -3   6        4.47        1.05      3.65 o
  -6  -3   6       28.85       18.49      5.06 o
  -5  -3   6       43.87       48.96      5.31 o
  -4  -3   6      119.89      132.92      6.71 o
  -3  -3   6       53.42       55.84      4.55 o
  -2  -3   6        9.40        5.10      2.67 o
  -1  -3   6     1515.21     1451.78     16.80 o
   0  -3   6      341.09      343.39      8.69 o
   1  -3   6      433.11      395.67      7.80 o
   2  -3   6     1553.08     1727.18     18.90 o
   3  -3   6      115.21      114.05      4.42 o
   4  -3   6        4.59        5.40      2.31 o
   5  -3   6      497.35      534.16      9.64 o
   6  -3   6      231.18      213.31      6.97 o
   7  -3   6      276.98      281.06      8.16 o
   8  -3   6       41.45       38.66      4.38 o
   9  -3   6        3.77        2.86      7.93 o
  10  -3   6        0.65       -7.92      9.50 o
 -10  -2   6        0.85       -0.68      8.54 o
  -9  -2   6       43.31       39.83      5.45 o
  -8  -2   6        0.54       -2.30      3.77 o
  -7  -2   6       96.76      111.34      6.65 o
  -6  -2   6       54.88       56.95      5.13 o
  -5  -2   6       23.73       27.74      3.29 o
  -4  -2   6       44.22       42.85      4.66 o
  -3  -2   6       41.73       42.89      4.29 o
  -2  -2   6       89.28       88.67      4.48 o
  -1  -2   6      187.19      192.89      6.11 o
   0  -2   6      855.90      820.94     11.44 o
   1  -2   6     2640.22     2772.29     17.94 o
   2  -2   6     2513.77     2826.67     25.94 o
   3  -2   6        9.67        9.23      1.95 o
   4  -2   6      247.77      243.23      5.55 o
   5  -2   6       19.54       19.52      2.53 o
   6  -2   6       27.29       28.31      3.23 o
   7  -2   6       59.76       60.10      4.41 o
   8  -2   6       21.30       17.11      3.96 o
   9  -2   6        2.99        3.04      4.73 o
  10  -2   6        1.49       -3.45      8.20 o
 -10  -1   6        1.06        2.24      9.40 o
  -9  -1   6       21.90       20.64      4.50 o
  -8  -1   6        3.92        7.22      3.65 o
  -7  -1   6       19.01       18.72      4.33 o
  -6  -1   6       20.82       24.77      4.26 o
  -5  -1   6       39.17       36.52      3.27 o
  -4  -1   6      497.70      509.75      8.27 o
  -3  -1   6      674.38      715.57     13.57 o
  -2  -1   6        1.79        1.10      2.03 o
  -1  -1   6       75.27       85.32      4.15 o
   0  -1   6      197.31      196.83      4.97 o
   1  -1   6      163.19      155.84      8.93 o
   2  -1   6      438.21      472.53      8.57 o
   3  -1   6      226.18      255.66      4.49 o
   4  -1   6      155.07      143.34      4.17 o
   5  -1   6       44.44       40.69      2.53 o
   6  -1   6       11.27       12.46      1.97 o
   7  -1   6      125.04      126.53      6.39 o
   8  -1   6        0.13       -0.25      3.51 o
   9  -1   6       45.42       47.20      5.99 o
  10  -1   6        1.35        6.18      6.70 o
  11  -1   6        1.00       -4.39      9.67 o
 -10   0   6        0.83        8.59     10.33 o
  -9   0   6        2.07       -2.94      4.37 o
  -8   0   6       66.08       66.11      8.89 o
  -7   0   6       48.05       55.11      6.98 o
  -6   0   6      664.79      664.70     43.12 o
  -5   0   6      349.44      357.78      6.81 o
  -4   0   6       93.86       95.83      4.11 o
  -3   0   6        7.30        6.90      1.45 o
  -2   0   6        0.35        2.46      5.09 o
  -1   0   6       69.34       65.67      2.73 o
   0   0   6      263.64      258.50      6.22 o
   1   0   6      371.26      357.72      6.55 o
   2   0   6        2.31        1.82      1.15 o
   3   0   6      362.82      386.20      5.12 o
   4   0   6      168.17      151.90      2.74 o
   5   0   6        0.06        1.03      1.46 o
   6   0   6        0.04        1.32      1.94 o
   7   0   6       11.46        9.79      2.96 o
   8   0   6        2.06       -0.10      2.87 o
   9   0   6       24.74       22.38      4.37 o
  10   0   6       31.47       23.27      7.27 o
  11   0   6        0.34        2.73      8.17 o
 -10   1   6        2.81        3.36      8.74 o
  -9   1   6        5.32        6.86      4.20 o
  -8   1   6       13.62        8.10      4.07 o
  -7   1   6      105.06      102.40     16.11 o
  -6   1   6      263.86      254.29     21.04 o
  -5   1   6       19.46       20.60      2.60 o
  -4   1   6      209.55      223.25      9.12 o
  -3   1   6       13.97       10.43      1.89 o
  -2   1   6        7.25        5.63      3.88 o
  -1   1   6       79.68       78.44      7.13 o
   0   1   6      713.15      689.32      5.37 o
   1   1   6        0.10       -0.30      1.20 o
   2   1   6       37.46       33.47      1.62 o
   3   1   6      593.17      619.25     15.01 o
   4   1   6       76.86       62.90      6.24 o
   5   1   6       92.23      102.70      3.09 o
   6   1   6        7.01        7.74      1.72 o
   7   1   6        7.52        7.53      2.46 o
   8   1   6        8.35        5.95      3.00 o
   9   1   6        4.02        2.87      3.61 o
  10   1   6        0.00        3.36      6.98 o
  11   1   6       14.41        7.87      9.30 o
  -9   2   6        0.02        1.47      4.61 o
  -8   2   6        9.63        5.57      3.81 o
  -7   2   6        0.37       -1.33      2.83 o
  -6   2   6        0.00       -0.12      2.37 o
  -5   2   6       31.49       33.98      2.60 o
  -4   2   6       21.75       22.79      1.98 o
  -3   2   6       10.69        9.91      1.63 o
  -2   2   6     1240.33     1197.97     34.01 o
  -1   2   6       36.29       40.09      1.77 o
   0   2   6      939.89      953.16      7.54 o
   1   2   6       18.90       21.50      1.82 o
   2   2   6      170.77      187.41      3.01 o
   3   2   6        9.44        9.52      3.71 o
   4   2   6      517.51      535.66     15.71 o
   5   2   6       75.18       72.69      4.95 o
   6   2   6        0.47        1.37      1.54 o
   7   2   6      281.96      283.09      6.73 o
   8   2   6        0.22        0.58      2.87 o
   9   2   6      117.86      117.25      8.41 o
  10   2   6        7.12        7.88      7.64 o
  11   2   6        0.00       -1.02      8.15 o
  -9   3   6        5.03        4.76      9.15 o
  -8   3   6        0.07        1.48      4.07 o
  -7   3   6       87.31       87.43      4.99 o
  -6   3   6       49.62       49.40      3.86 o
  -5   3   6       31.66       35.69      3.19 o
  -4   3   6       71.55       68.34      2.98 o
  -3   3   6       56.10       62.39      2.97 o
  -2   3   6      279.47      292.41      5.78 o
  -1   3   6      130.03      128.58      3.39 o
   0   3   6      107.37      115.88      3.50 o
   1   3   6       75.12       75.33      3.06 o
   2   3   6      175.76      182.49      4.01 o
   3   3   6       14.11       13.39      1.63 o
   4   3   6      464.80      469.78      8.40 o
   5   3   6      104.29      110.17      4.73 o
   6   3   6       19.99       25.03      2.78 o
   7   3   6       81.08       84.38      6.36 o
   8   3   6       25.51       25.24      3.55 o
   9   3   6        0.54       -1.71      3.53 o
  10   3   6        0.29       10.54      6.82 o
  11   3   6        0.92        0.67      9.11 o
  -9   4   6        9.66        3.76      9.28 o
  -8   4   6        0.78       -3.87      4.70 o
  -7   4   6        2.55       -0.05      3.62 o
  -6   4   6       53.20       52.28      4.24 o
  -5   4   6       29.42       31.29      3.05 o
  -4   4   6       60.70       71.19      5.16 o
  -3   4   6        2.50        2.14      2.01 o
  -2   4   6       32.18       31.01      2.57 o
  -1   4   6        2.48        2.54      1.72 o
   0   4   6       57.72       57.38      3.52 o
   1   4   6      838.24      794.78      9.43 o
   2   4   6       21.67       16.09      2.56 o
   3   4   6      265.85      270.51      8.80 o
   4   4   6      202.13      194.74      7.22 o
   5   4   6        4.39        3.48      2.48 o
   6   4   6       55.67       54.32      8.17 o
   7   4   6       72.90       68.02      4.15 o
   8   4   6        0.24        0.97      2.85 o
   9   4   6        5.94        5.02      3.83 o
  10   4   6        2.45        0.88      8.23 o
  11   4   6       86.47       83.98     13.64 o
  -8   5   6        7.20       10.82      5.44 o
  -7   5   6        3.57        3.93      4.33 o
  -6   5   6       28.70       31.61      7.06 o
  -5   5   6        0.29       -1.17      3.32 o
  -4   5   6      308.13      312.31      8.42 o
  -3   5   6       15.39       13.14      2.54 o
  -2   5   6      212.34      216.42      5.54 o
  -1   5   6      239.45      228.53      5.36 o
   0   5   6        0.38        1.16      1.99 o
   1   5   6     1509.98     1477.63     14.49 o
   2   5   6      221.19      210.02      6.45 o
   3   5   6      244.21      261.01      7.17 o
   4   5   6      113.48      131.65      5.31 o
   5   5   6       89.72       98.81      6.67 o
   6   5   6       97.09       90.62      4.37 o
   7   5   6        4.14        6.37      2.71 o
   8   5   6       26.75       28.80      3.80 o
   9   5   6        1.11       -0.99      4.12 o
  10   5   6        1.45        6.53      4.34 o
  11   5   6       38.88       42.71     10.77 o
  -8   6   6        0.90      -11.05     11.05 o
  -7   6   6        0.17       -2.82      5.69 o
  -6   6   6        0.59        0.01      6.15 o
  -5   6   6       46.83       56.34      5.60 o
  -4   6   6       19.52       17.44      4.04 o
  -3   6   6        2.02        0.09      2.70 o
  -2   6   6       16.31       17.09      2.65 o
  -1   6   6      257.85      285.98      5.70 o
   0   6   6      243.91      221.83      5.40 o
   1   6   6        0.06        2.00      2.51 o
   2   6   6      320.25      308.49      8.58 o
   3   6   6      206.11      184.70      5.74 o
   4   6   6      556.72      575.58     13.11 o
   5   6   6       16.85       16.94      4.19 o
   6   6   6       27.73       35.03      3.46 o
   7   6   6        0.01        2.63      2.75 o
   8   6   6       13.30       11.06      3.40 o
   9   6   6        0.47        4.02      4.25 o
  10   6   6        7.22        3.16      4.46 o
  11   6   6       22.89       25.02      8.46 o
  -7   7   6        1.94       -1.55      6.41 o
  -6   7   6        5.53        0.68      5.56 o
  -5   7   6        0.89       -0.09      6.11 o
  -4   7   6       98.79       90.61      6.13 o
  -3   7   6        5.49        1.67      2.93 o
  -2   7   6       20.00       19.47      2.90 o
  -1   7   6       62.58       64.45      3.63 o
   0   7   6       78.41       80.90      3.69 o
   1   7   6       55.56       56.80      3.88 o
   2   7   6      296.55      274.04     14.67 o
   3   7   6      312.01      349.45     10.41 o
   4   7   6      134.46      132.53      7.04 o
   5   7   6        1.19        2.14      2.22 o
   6   7   6      142.53      149.86      5.50 o
   7   7   6       28.26       28.77      3.63 o
   8   7   6       28.60       29.14      3.69 o
   9   7   6       31.11       32.96      5.39 o
  10   7   6        0.31        2.86      5.22 o
  11   7   6        9.51        9.09      8.79 o
  -6   8   6        0.58       -2.26      6.01 o
  -5   8   6        6.52        7.90      5.42 o
  -4   8   6        3.53        3.13      5.47 o
  -3   8   6       63.56       75.28      7.08 o
  -2   8   6      137.94      134.06      6.19 o
  -1   8   6       15.88       17.69      2.75 o
   0   8   6      116.81      114.53      4.37 o
   1   8   6        0.56       -1.21      3.38 o
   2   8   6      434.62      385.83     21.14 o
   3   8   6       24.66       23.74      5.07 o
   4   8   6       17.05       12.71      4.34 o
   5   8   6        1.59        1.56      1.03 o
   6   8   6        7.87        8.65      2.47 o
   7   8   6        1.32       -1.33      2.83 o
   8   8   6        2.75        1.91      4.55 o
   9   8   6        4.91       -1.89      8.77 o
  10   8   6        5.32       -2.70      5.22 o
  -5   9   6        3.26        2.69      5.51 o
  -4   9   6        0.99        0.12      5.52 o
  -3   9   6        2.17        3.60      5.08 o
  -2   9   6       17.95       22.29      3.73 o
  -1   9   6        0.75        0.43      2.91 o
   0   9   6        7.04        6.60      2.55 o
   1   9   6       52.46       51.56      5.62 o
   2   9   6       12.96       11.52      8.23 o
   3   9   6       43.81       39.26      9.49 o
   4   9   6       11.60       13.35      7.76 o
   5   9   6        1.01        0.28      6.24 o
   6   9   6       35.61       37.05      7.87 o
   7   9   6        1.22       -3.88      6.73 o
   8   9   6        0.27        0.25      5.17 o
   9   9   6        1.00        1.79      5.58 o
  10   9   6        0.21       -3.01      5.74 o
  -4  10   6        3.50       11.28      9.61 o
  -3  10   6        1.25        4.69      8.24 o
  -2  10   6        0.13        1.44      9.45 o
  -1  10   6        0.24        0.88      8.01 o
   0  10   6        2.50        0.43      7.43 o
   1  10   6        8.96        6.79      8.82 o
   2  10   6       19.48       25.38      9.23 o
   3  10   6        2.57        0.35      8.31 o
   4  10   6       70.06       70.20     11.38 o
   5  10   6        3.81        4.45      8.10 o
   6  10   6       28.17       25.57      8.78 o
   7  10   6        5.27        4.60      6.69 o
   8  10   6        0.93        0.08      5.73 o
   9  10   6        0.29       -6.04      6.04 o
  -3  11   6        0.06        2.95      9.81 o
  -2  11   6        5.98       11.03      9.80 o
  -1  11   6        1.09        7.58      7.63 o
   0  11   6       15.86       12.79      9.67 o
   1  11   6        0.01        1.74      8.13 o
   2  11   6        3.35        0.51      7.29 o
   3  11   6       13.52        2.00      9.18 o
   4  11   6        1.88        2.02      8.97 o
   5  11   6        1.09       -4.69      7.79 o
   6  11   6        6.87        9.16      8.71 o
   7  11   6        0.13       -1.14      8.15 o
   8  11   6        0.46        7.01      6.59 o
  -1  12   6        0.00      -10.58     11.01 o
   0  12   6        0.10        1.37      9.85 o
   1  12   6        0.03       -7.30     10.39 o
   2  12   6        5.65       -0.22      9.71 o
   3  12   6        0.28        0.40      9.56 o
   4  12   6        0.91       -3.44      8.62 o
   5  12   6        3.11        3.00      8.71 o
   6  12   6        5.19       10.39      8.48 o
  -4 -10   7       10.53        6.24      8.04 o
  -3 -10   7       50.04       48.90     12.78 o
  -2 -10   7       54.79       70.18     13.53 o
  -1 -10   7        7.91       18.54      9.52 o
   0 -10   7       23.80       10.44     10.16 o
   1 -10   7        0.24        0.89      8.08 o
   2 -10   7        6.44       11.50      9.83 o
   3 -10   7       41.17       44.20     11.19 o
  -6  -9   7        0.01        7.98     10.60 o
  -5  -9   7        9.78        2.93     10.14 o
  -4  -9   7       27.32       37.86     10.59 o
  -3  -9   7      139.50      128.90      7.73 o
  -2  -9   7       11.04        9.67      4.89 o
  -1  -9   7       52.07       54.25      6.98 o
   0  -9   7        2.67        2.97      7.73 o
   1  -9   7       24.85       11.11      8.62 o
   2  -9   7        1.76        1.04      8.38 o
   3  -9   7       10.27       12.27      7.97 o
   4  -9   7        0.01       -7.25      8.70 o
   5  -9   7        5.33        4.55      8.27 o
  -7  -8   7       13.98       12.92      5.68 o
  -6  -8   7       26.09       25.01      5.91 o
  -5  -8   7       56.09       62.95      6.59 o
  -4  -8   7        0.01       -3.65      4.57 o
  -3  -8   7        8.43       13.72      4.65 o
  -2  -8   7        6.63        6.67      4.94 o
  -1  -8   7       81.73       77.12      6.78 o
   0  -8   7      205.44      202.85     15.96 o
   1  -8   7      139.22      125.95     13.54 o
   2  -8   7      136.75      127.05     13.30 o
   3  -8   7        6.27        5.83      7.78 o
   4  -8   7       50.68       45.76      9.81 o
   5  -8   7       58.40       71.82     11.11 o
   6  -8   7        9.99       12.71      6.43 o
  -8  -7   7        1.47        0.82      5.39 o
  -7  -7   7        0.61        2.16      6.04 o
  -6  -7   7        6.90        5.16      5.39 o
  -5  -7   7       50.51       44.67      5.98 o
  -4  -7   7       17.43       11.62      4.46 o
  -3  -7   7       25.08       26.28      4.90 o
  -2  -7   7        0.01        1.96      4.46 o
  -1  -7   7       76.30       78.86      6.41 o
   0  -7   7        7.71        8.55      6.25 o
   1  -7   7        0.01        2.54      6.44 o
   2  -7   7        4.42        2.56      6.99 o
   3  -7   7       40.53       24.84      8.18 o
   4  -7   7        1.49       -0.67      5.27 o
   5  -7   7        9.14        9.18      6.12 o
   6  -7   7        5.89       -0.18      5.72 o
   7  -7   7        1.03        4.55      5.94 o
  -8  -6   7       36.93       36.75      6.20 o
  -7  -6   7        5.60       -0.66      7.62 o
  -6  -6   7        0.67        0.54      6.51 o
  -5  -6   7       65.57       67.46      8.89 o
  -4  -6   7        4.10        5.54      4.30 o
  -3  -6   7        0.07       -1.15      3.09 o
  -2  -6   7       75.63       72.73      4.93 o
  -1  -6   7       27.62       23.34      4.96 o
   0  -6   7        1.87       -7.20      7.20 o
   1  -6   7        4.09        3.09      5.91 o
   2  -6   7       47.74       50.50      8.15 o
   3  -6   7       17.71       16.11      5.21 o
   4  -6   7       79.44       81.15      7.47 o
   5  -6   7       46.79       53.49      7.02 o
   6  -6   7        0.84       -0.24      5.22 o
   7  -6   7        3.26       -0.05      5.53 o
   8  -6   7        9.80       10.85      5.99 o
  -9  -5   7        0.02       -2.02      5.54 o
  -8  -5   7       32.16       38.47      5.96 o
  -7  -5   7       12.01       13.89      4.67 o
  -6  -5   7        7.67        2.44      7.39 o
  -5  -5   7        2.91        2.89      6.23 o
  -4  -5   7        1.11        2.42      5.09 o
  -3  -5   7       77.16       82.40      5.69 o
  -2  -5   7       24.49       29.89      3.54 o
  -1  -5   7        3.01        2.75      2.80 o
   0  -5   7        1.78        0.37      3.26 o
   1  -5   7        0.65       -0.98      3.65 o
   2  -5   7       20.58       11.98      4.22 o
   3  -5   7       89.38       96.25      5.43 o
   4  -5   7       30.29       29.66      3.88 o
   5  -5   7       59.28       50.01      4.59 o
   6  -5   7      211.24      221.67      8.18 o
   7  -5   7       55.53       56.28      6.76 o
   8  -5   7        7.19        6.95      5.27 o
   9  -5   7        5.67        6.71      5.67 o
  -9  -4   7       15.66       17.24      5.64 o
  -8  -4   7       14.12       16.52      4.60 o
  -7  -4   7       26.22       28.02      4.96 o
  -6  -4   7        0.43       -0.31      6.77 o
  -5  -4   7        0.14        0.12      4.19 o
  -4  -4   7      129.03      123.46      9.68 o
  -3  -4   7        0.59        3.00      3.12 o
  -2  -4   7      198.87      205.93      8.67 o
  -1  -4   7       37.00       36.61      3.53 o
   0  -4   7      279.11      300.11     11.71 o
   1  -4   7       32.70       34.12      3.54 o
   2  -4   7       71.09       86.54      4.90 o
   3  -4   7       37.44       44.78      3.33 o
   4  -4   7       32.62       34.31      3.80 o
   5  -4   7        3.98        2.49      2.92 o
   6  -4   7        7.52        7.89      3.50 o
   7  -4   7       16.84       11.77      3.67 o
   8  -4   7        0.00       -2.37      4.85 o
   9  -4   7        4.01        2.29      5.24 o
  -9  -3   7        0.34        0.37      4.51 o
  -8  -3   7       23.26       24.03      4.30 o
  -7  -3   7        0.89        3.25      3.66 o
  -6  -3   7        9.48        4.38      3.60 o
  -5  -3   7        4.30        3.35      3.92 o
  -4  -3   7       15.01       11.19      3.75 o
  -3  -3   7       11.99        8.36      5.05 o
  -2  -3   7       14.17       17.69      3.27 o
  -1  -3   7      294.60      305.47      8.40 o
   0  -3   7     1369.17     1387.89     17.55 o
   1  -3   7       16.23       18.27      2.91 o
   2  -3   7       31.79       37.24      3.31 o
   3  -3   7      116.72      131.95      4.79 o
   4  -3   7       53.60       60.81      3.75 o
   5  -3   7      232.42      223.62      6.67 o
   6  -3   7      446.30      453.54      9.54 o
   7  -3   7       80.28       84.92      5.00 o
   8  -3   7       39.02       36.18      3.96 o
   9  -3   7        0.01        1.39      7.15 o
  10  -3   7        2.70        9.06      9.75 o
 -10  -2   7        1.98        8.37      9.13 o
  -9  -2   7        6.15        4.95      4.51 o
  -8  -2   7       13.16       13.01      4.31 o
  -7  -2   7       17.85       14.47      4.43 o
  -6  -2   7       34.51       36.07      4.98 o
  -5  -2   7        7.69        8.16      2.66 o
  -4  -2   7       18.54       23.41      6.15 o
  -3  -2   7        0.29        0.85      3.22 o
  -2  -2   7        0.07        1.12      2.28 o
  -1  -2   7       12.26        9.36      2.72 o
   0  -2   7       10.15        9.68      2.53 o
   1  -2   7      487.30      516.32     10.77 o
   2  -2   7       36.69       36.86      3.06 o
   3  -2   7      342.72      370.05     18.40 o
   4  -2   7      139.39      135.87      4.34 o
   5  -2   7      486.85      497.77      8.81 o
   6  -2   7      321.87      307.67      7.20 o
   7  -2   7        3.53        3.39      2.95 o
   8  -2   7       18.54       18.56      4.13 o
   9  -2   7        2.94       -0.39      6.62 o
  10  -2   7        2.58       -1.16      7.78 o
 -10  -1   7        2.67       -9.44      9.44 o
  -9  -1   7        5.88        2.62      4.26 o
  -8  -1   7        3.88        3.93      3.64 o
  -7  -1   7        2.41        4.53      3.27 o
  -6  -1   7       21.52       20.12      3.61 o
  -5  -1   7       35.46       29.88      3.06 o
  -4  -1   7       99.85       98.33      4.05 o
  -3  -1   7      169.18      181.58     14.03 o
  -2  -1   7      964.78     1069.35     17.99 o
  -1  -1   7     1958.80     1876.04     23.67 o
   0  -1   7      686.76      711.76      9.59 o
   1  -1   7     1015.88     1040.16     14.84 o
   2  -1   7      361.11      388.38      6.55 o
   3  -1   7      526.98      608.68     15.28 o
   4  -1   7      227.16      225.57      4.84 o
   5  -1   7      183.93      159.75      4.85 o
   6  -1   7      133.55      124.92      4.21 o
   7  -1   7      187.00      193.06      7.39 o
   8  -1   7      137.82      132.20     18.02 o
   9  -1   7      123.49      120.62     12.89 o
  10  -1   7       41.25       33.90     10.22 o
  11  -1   7        2.75        2.24      8.66 o
  -9   0   7        3.45       -0.88      9.73 o
  -8   0   7       43.37       40.13      5.00 o
  -7   0   7        0.15       -6.63      6.63 o
  -6   0   7        5.25        3.58      2.93 o
  -5   0   7       28.97       29.92      3.19 o
  -4   0   7      142.60      155.29      4.51 o
  -3   0   7      259.65      272.09      7.90 o
  -2   0   7     2118.84     2419.13     34.91 o
  -1   0   7        0.44        1.22      2.36 o
   0   0   7     1641.52     1692.10     20.69 o
   1   0   7     1228.99     1174.11     12.35 o
   2   0   7      117.89      134.48      5.24 o
   3   0   7      243.49      257.45      4.68 o
   4   0   7      242.07      251.65      9.73 o
   5   0   7      217.69      216.38     14.29 o
   6   0   7       89.92       90.52      7.39 o
   7   0   7      111.65      108.11      5.09 o
   8   0   7       19.27       18.49      3.33 o
   9   0   7        9.71        7.83      3.61 o
  10   0   7        1.69        2.13      9.31 o
  11   0   7        0.20        3.40      9.86 o
  -9   1   7        6.10        2.13      8.64 o
  -8   1   7       21.93       22.00      4.15 o
  -7   1   7      194.94      202.51     17.96 o
  -6   1   7       81.29       82.25      5.12 o
  -5   1   7      183.55      185.82     14.57 o
  -4   1   7       27.73       25.24      1.92 o
  -3   1   7       36.77       39.17      6.62 o
  -2   1   7     1025.21     1084.74     23.79 o
  -1   1   7      107.56      103.93      5.09 o
   0   1   7      381.78      378.17      4.38 o
   1   1   7      525.05      524.23      6.26 o
   2   1   7       59.20       52.99      2.44 o
   3   1   7        0.00        2.00      2.74 o
   4   1   7      440.59      401.85     13.89 o
   5   1   7       62.32       64.92      7.14 o
   6   1   7       23.14       21.15      2.68 o
   7   1   7       58.30       57.47      4.72 o
   8   1   7      198.79      201.07     10.17 o
   9   1   7       20.57       22.60      3.75 o
  10   1   7       13.98        2.63      8.94 o
  11   1   7        6.21        5.16      7.71 o
  -9   2   7       14.81        7.00      8.55 o
  -8   2   7       77.58       68.46      5.77 o
  -7   2   7       29.19       26.48      7.74 o
  -6   2   7       22.98       24.70      4.20 o
  -5   2   7       67.55       66.13      3.69 o
  -4   2   7        0.22        0.54      1.57 o
  -3   2   7        0.83        0.60      5.25 o
  -2   2   7        1.36        3.60      5.64 o
  -1   2   7        3.36        2.64      0.75 o
   0   2   7       91.41       90.63      3.01 o
   1   2   7       24.06       25.33      2.30 o
   2   2   7      530.48      540.97      6.52 o
   3   2   7      144.93      154.15      2.93 o
   4   2   7       78.23       86.64      7.40 o
   5   2   7       14.87       11.26      4.03 o
   6   2   7       99.09       91.69      2.20 o
   7   2   7        2.75        3.13      1.85 o
   8   2   7      214.14      204.81      6.80 o
   9   2   7       17.46       17.27      3.45 o
  10   2   7       19.03       13.56      8.50 o
  11   2   7        6.16       -1.54      9.10 o
  -9   3   7        0.06        0.61      9.63 o
  -8   3   7        6.86        8.60      4.07 o
  -7   3   7       16.37       12.47      3.70 o
  -6   3   7       22.38       25.48      3.66 o
  -5   3   7        2.72        2.39      1.97 o
  -4   3   7        0.25       -1.04      1.91 o
  -3   3   7       28.80       25.70      2.22 o
  -2   3   7      130.84      131.92      4.12 o
  -1   3   7        0.36        0.28      1.74 o
   0   3   7      168.37      163.18      4.91 o
   1   3   7      230.13      212.40      4.20 o
   2   3   7       29.36       28.61      2.08 o
   3   3   7        9.10       10.56      1.41 o
   4   3   7        4.61        5.88      1.60 o
   5   3   7       68.27       73.99      3.24 o
   6   3   7        0.26        1.14      1.44 o
   7   3   7        0.27        0.29      1.44 o
   8   3   7        0.05       -4.83      4.83 o
   9   3   7        0.02       -0.36      3.22 o
  10   3   7       45.30       51.43      9.52 o
  11   3   7       19.68       20.15      8.48 o
  -8   4   7        1.33        2.17      9.55 o
  -7   4   7        0.10       -4.65      9.48 o
  -6   4   7       29.91       30.73      4.57 o
  -5   4   7       30.92       31.37      4.01 o
  -4   4   7       57.38       60.10      3.88 o
  -3   4   7       27.14       24.72      2.34 o
  -2   4   7       37.95       53.26      3.69 o
  -1   4   7      181.01      193.71      5.11 o
   0   4   7      130.38      138.67      4.50 o
   1   4   7      211.34      220.93      5.47 o
   2   4   7        1.63        0.61      2.11 o
   3   4   7      383.30      353.10      9.00 o
   4   4   7       51.91       53.04      2.90 o
   5   4   7        2.21        2.89      2.24 o
   6   4   7      139.43      144.63      5.59 o
   7   4   7      106.55      107.55      4.65 o
   8   4   7        9.36        7.74      3.25 o
   9   4   7       14.74       19.07      2.88 o
  10   4   7        5.11        4.19      4.06 o
  11   4   7       11.99        8.03      8.56 o
  -8   5   7        3.51       -4.32     10.65 o
  -7   5   7        5.30        1.25      9.78 o
  -6   5   7       78.63       66.48      5.91 o
  -5   5   7       54.96       55.99      4.76 o
  -4   5   7        3.47        3.21      3.09 o
  -3   5   7       48.55       44.62      3.29 o
  -2   5   7       30.82       30.79      2.52 o
  -1   5   7       26.99       29.12      2.40 o
   0   5   7      149.35      184.41      4.88 o
   1   5   7      356.44      369.43      7.54 o
   2   5   7        0.54        1.18      2.07 o
   3   5   7      598.89      623.95     16.21 o
   4   5   7        0.42        2.42      1.93 o
   5   5   7        0.20        1.24      2.84 o
   6   5   7        3.48        3.02      3.00 o
   7   5   7        0.00       -1.85      2.54 o
   8   5   7        0.00       -1.17      2.98 o
   9   5   7       41.92       42.27      5.17 o
  10   5   7        5.36        8.41      4.31 o
  11   5   7       17.83       14.97      9.62 o
  -7   6   7        0.05       -3.16      8.20 o
  -6   6   7        3.10        9.76     10.60 o
  -5   6   7       25.04       19.72      5.48 o
  -4   6   7        8.75        7.73      3.34 o
  -3   6   7       92.93       93.07      4.52 o
  -2   6   7       22.48       22.50      2.73 o
  -1   6   7        4.33        6.33      1.96 o
   0   6   7       40.48       44.51      3.06 o
   1   6   7        0.04       -2.68      2.68 o
   2   6   7      168.64      178.86      5.33 o
   3   6   7        1.88        5.27      2.34 o
   4   6   7       24.41       34.17      8.07 o
   5   6   7        2.11        1.60      3.31 o
   6   6   7       78.38       76.41      4.22 o
   7   6   7        8.03        7.95      2.90 o
   8   6   7       15.11       16.54      3.32 o
   9   6   7        4.85        4.01      4.10 o
  10   6   7        0.95       -0.28      4.20 o
  11   6   7        5.63       10.60      7.89 o
  -7   7   7        7.41        6.85      7.12 o
  -6   7   7        4.30        5.13      6.17 o
  -5   7   7        2.98        5.80      5.31 o
  -4   7   7        1.13       -0.08      4.16 o
  -3   7   7       46.81       45.97      4.56 o
  -2   7   7        0.25        0.23      2.68 o
  -1   7   7        0.01        0.06      2.35 o
   0   7   7       31.14       34.21      2.92 o
   1   7   7      261.24      249.91      6.89 o
   2   7   7       78.75       73.12      4.58 o
   3   7   7       61.25       44.17      3.70 o
   4   7   7      232.71      219.77      5.83 o
   5   7   7        6.46        3.80      5.24 o
   6   7   7      308.98      303.24      7.79 o
   7   7   7        4.82        2.04      2.98 o
   8   7   7        0.14       -0.26      3.21 o
   9   7   7        0.13        1.82      4.15 o
  10   7   7       29.42       27.89      5.28 o
  11   7   7        0.79        6.15      8.87 o
  -6   8   7        1.59        0.80      6.61 o
  -5   8   7        0.57        3.39      5.41 o
  -4   8   7        0.84        0.58      5.52 o
  -3   8   7        0.58        0.96      4.84 o
  -2   8   7        0.06        1.44      3.17 o
  -1   8   7        8.82        7.88      2.77 o
   0   8   7        8.31        6.80      2.76 o
   1   8   7      342.84      303.40      9.48 o
   2   8   7      632.72      616.42     42.00 o
   3   8   7       14.62       16.15      2.37 o
   4   8   7       43.14       42.53      2.99 o
   5   8   7       38.17       39.09      2.46 o
   6   8   7       24.27       23.30      5.93 o
   7   8   7        3.74        3.87      2.98 o
   8   8   7        0.53        2.99      4.58 o
   9   8   7        2.43        1.76      4.60 o
  10   8   7        3.20        3.24      5.28 o
  -5   9   7        1.19       -4.18      6.44 o
  -4   9   7        0.04        1.61      5.23 o
  -3   9   7        3.07        0.13      5.01 o
  -2   9   7        2.75        5.61      3.88 o
  -1   9   7        2.68        0.17      3.32 o
   0   9   7        0.62        1.67      4.25 o
   1   9   7      161.83      150.52     14.22 o
   2   9   7       31.66       30.21      3.08 o
   3   9   7        0.16        2.65      7.89 o
   4   9   7       31.57       31.89      8.24 o
   5   9   7       11.03       15.63      6.93 o
   6   9   7        1.82        0.80      1.52 o
   7   9   7        0.24       -2.66      5.29 o
   8   9   7       15.54       16.83      5.25 o
   9   9   7        0.02       -2.98      5.29 o
  10   9   7        0.32        3.43      5.75 o
  -4  10   7        8.51        8.27      5.70 o
  -3  10   7        5.82        2.77      5.66 o
  -2  10   7       29.78       27.87      5.86 o
  -1  10   7       14.08       14.95      4.59 o
   0  10   7        0.80        0.51      3.78 o
   1  10   7        0.08        0.41      8.43 o
   2  10   7        0.00        7.81      8.44 o
   3  10   7        1.70       -2.93      8.49 o
   4  10   7       11.14        7.03      8.40 o
   5  10   7       22.80        8.42      7.82 o
   6  10   7       12.63        9.45      7.45 o
   7  10   7        9.23        6.74      7.01 o
   8  10   7        3.35        2.77      5.84 o
   9  10   7        1.30       -3.67      5.92 o
  -2  11   7        4.42        5.51      8.84 o
  -1  11   7        0.08        5.27      9.44 o
   0  11   7        0.57       -4.42      8.66 o
   1  11   7        7.43       16.52      9.53 o
   2  11   7        0.96       -3.88      7.76 o
   3  11   7        0.04       -4.21      8.28 o
   4  11   7        2.72       -0.07      7.56 o
   5  11   7        0.20       -4.33      8.48 o
   6  11   7        0.28        6.15      7.82 o
   7  11   7        2.25        1.65      8.84 o
   8  11   7        2.44        1.51      6.28 o
   0  12   7        0.17       -0.58      8.72 o
   1  12   7        0.03        1.26      8.18 o
   2  12   7        2.08       -0.76      8.92 o
   3  12   7        0.87       -7.46      8.64 o
   4  12   7        0.01        0.99      8.99 o
   5  12   7        0.55       11.26      9.04 o
   6  12   7        0.70       -1.37      8.52 o
  -3 -10   8        0.87       -6.44     10.20 o
  -2 -10   8        6.25        8.74      9.72 o
  -1 -10   8        1.68        0.37      9.25 o
   0 -10   8       18.57       15.25      9.58 o
   1 -10   8        1.76       -9.38      9.38 o
   2 -10   8        1.73       -3.72      8.54 o
  -5  -9   8       10.81        6.89     10.28 o
  -4  -9   8        3.47       11.23      9.83 o
  -3  -9   8        1.75        3.03      5.04 o
  -2  -9   8        3.46        7.25      5.02 o
  -1  -9   8       49.16       47.18      6.29 o
   0  -9   8       23.50       29.20      9.34 o
   1  -9   8        2.32       10.60      9.07 o
   2  -9   8        4.73        5.06      7.64 o
   3  -9   8       17.66        8.60      8.45 o
   4  -9   8        9.16        9.76      8.49 o
  -7  -8   8       25.53       39.32     11.59 o
  -6  -8   8       10.42       17.42      5.56 o
  -5  -8   8       21.54       23.31      5.35 o
  -4  -8   8        2.56        1.82      4.69 o
  -3  -8   8       37.88       41.17      6.22 o
  -2  -8   8      186.23      206.58     26.28 o
  -1  -8   8      497.21      504.64     15.70 o
   0  -8   8       13.38       15.07      8.63 o
   1  -8   8       45.30       32.03      8.76 o
   2  -8   8       34.09       27.66      9.42 o
   3  -8   8        0.00       -0.90      9.31 o
   4  -8   8       21.96       14.30      8.75 o
   5  -8   8        6.33       10.06      8.06 o
   6  -8   8        0.06       -1.19      6.07 o
  -7  -7   8       41.43       47.00      7.23 o
  -6  -7   8        0.99       -2.86      5.28 o
  -5  -7   8        7.87        0.59      5.03 o
  -4  -7   8        5.44        8.59      4.90 o
  -3  -7   8      125.13      121.42     11.48 o
  -2  -7   8      162.07      171.76     12.70 o
  -1  -7   8        4.57        7.96      5.27 o
   0  -7   8        6.08        9.77      7.46 o
   1  -7   8       34.55       26.43      8.40 o
   2  -7   8       22.79       14.82      7.79 o
   3  -7   8       48.57       38.22      8.60 o
   4  -7   8       21.11       25.93      6.50 o
   5  -7   8       47.91       39.16      7.59 o
   6  -7   8       39.20       37.35      6.69 o
   7  -7   8        7.02       14.99      6.16 o
  -8  -6   8        1.37        1.11      5.55 o
  -7  -6   8       58.63       68.66     10.58 o
  -6  -6   8       28.60       30.80      8.42 o
  -5  -6   8        4.02        9.24      6.99 o
  -4  -6   8        3.70        7.46      4.83 o
  -3  -6   8      121.16      124.00      7.90 o
  -2  -6   8       52.90       56.54      6.23 o
  -1  -6   8       61.42       68.16      6.58 o
   0  -6   8      141.87      162.28     13.24 o
   1  -6   8      104.84      110.77     10.64 o
   2  -6   8        0.49        0.85      5.79 o
   3  -6   8       74.92       70.33      6.96 o
   4  -6   8        8.94        8.80      5.20 o
   5  -6   8       14.11       13.96      5.49 o
   6  -6   8        2.52        0.37      5.66 o
   7  -6   8       35.05       36.61      6.54 o
   8  -6   8       14.24       12.03      6.13 o
  -8  -5   8        5.67        5.03      4.87 o
  -7  -5   8        4.30        6.13      4.46 o
  -6  -5   8       32.79       43.63      8.62 o
  -5  -5   8       10.38        3.85      6.91 o
  -4  -5   8       12.69        8.21      4.03 o
  -3  -5   8        0.13        1.31      3.60 o
  -2  -5   8      129.79      128.92      6.03 o
  -1  -5   8       25.71       25.02      3.56 o
   0  -5   8       31.24       29.46      4.71 o
   1  -5   8        1.24        0.42      3.51 o
   2  -5   8       29.20       37.97      5.38 o
   3  -5   8        1.84        1.85      4.35 o
   4  -5   8       21.09       17.68      3.60 o
   5  -5   8        0.61       -1.44      3.65 o
   6  -5   8       11.85       13.92      3.98 o
   7  -5   8        1.45       -0.04      4.77 o
   8  -5   8        7.98       10.36      5.55 o
   9  -5   8       12.78       13.53      9.72 o
  -9  -4   8        5.08        3.76      9.28 o
  -8  -4   8        4.76        0.14      4.66 o
  -7  -4   8        1.62        0.76      3.97 o
  -6  -4   8        6.61        2.56      3.64 o
  -5  -4   8       61.14       53.49      9.07 o
  -4  -4   8        0.91        3.08      5.56 o
  -3  -4   8        8.15        4.61      3.09 o
  -2  -4   8       57.78       62.03      5.13 o
  -1  -4   8       30.12       31.20      3.51 o
   0  -4   8       61.24       53.87      4.98 o
   1  -4   8        2.50        1.95      2.78 o
   2  -4   8        6.36        4.03      2.79 o
   3  -4   8       35.10       32.24      4.36 o
   4  -4   8       43.78       42.63      4.08 o
   5  -4   8        4.06        2.92      3.05 o
   6  -4   8        0.50       -0.96      3.46 o
   7  -4   8        1.42       -3.62      3.62 o
   8  -4   8        7.39        8.82      4.67 o
   9  -4   8        2.62        2.19      4.75 o
  -9  -3   8        0.18       -1.67      9.43 o
  -8  -3   8        1.16        3.67      4.20 o
  -7  -3   8        1.66        3.65      3.63 o
  -6  -3   8        3.07        2.67      3.13 o
  -5  -3   8        0.21        2.64      6.09 o
  -4  -3   8        0.47        1.15      3.89 o
  -3  -3   8        0.00        1.02      2.87 o
  -2  -3   8        4.31        0.29      2.69 o
  -1  -3   8       34.00       36.13      3.94 o
   0  -3   8       85.75      102.72     15.17 o
   1  -3   8       19.37       24.07      3.07 o
   2  -3   8       89.01       96.48      4.62 o
   3  -3   8       84.51       85.23      4.57 o
   4  -3   8        1.75       -0.21      2.31 o
   5  -3   8       41.43       38.28      3.40 o
   6  -3   8        8.84        5.66      3.23 o
   7  -3   8       29.91       34.24      3.72 o
   8  -3   8        0.94        0.46      4.27 o
   9  -3   8        0.39        4.51      8.41 o
  10  -3   8       17.81       25.04      9.27 o
  -9  -2   8       16.32       11.29      7.76 o
  -8  -2   8        2.57        0.76      3.67 o
  -7  -2   8       11.67        7.35      4.03 o
  -6  -2   8        0.03        1.02      3.43 o
  -5  -2   8       23.30       24.42      4.45 o
  -4  -2   8       73.55       66.97      6.06 o
  -3  -2   8        2.69        3.18      2.25 o
  -2  -2   8      153.43      133.52      5.51 o
  -1  -2   8       22.39       21.53      5.18 o
   0  -2   8     1988.17     1924.82     18.66 o
   1  -2   8       63.94       66.56      4.36 o
   2  -2   8       33.43       27.82      2.87 o
   3  -2   8       36.78       37.54      3.22 o
   4  -2   8       53.93       62.93      3.73 o
   5  -2   8      294.00      305.28      6.65 o
   6  -2   8        0.01       -0.34      2.54 o
   7  -2   8      509.77      528.52      9.41 o
   8  -2   8      110.01      104.70     11.30 o
   9  -2   8       17.60       22.23      9.31 o
  10  -2   8       26.54       35.92     10.19 o
  -9  -1   8        8.91        4.92      8.89 o
  -8  -1   8       15.71       16.90      5.75 o
  -7  -1   8       45.31       39.76      4.25 o
  -6  -1   8        0.11       -0.47      2.48 o
  -5  -1   8      686.50      685.93     13.19 o
  -4  -1   8       29.21       31.64      2.75 o
  -3  -1   8      309.66      295.54     13.09 o
  -2  -1   8      322.17      371.99      8.19 o
  -1  -1   8      368.34      332.74     12.79 o
   0  -1   8     1038.30     1026.57     12.07 o
   1  -1   8      251.51      216.42      6.37 o
   2  -1   8        5.45        6.93      2.09 o
   3  -1   8       17.97       21.80      2.38 o
   4  -1   8       88.75       87.94      3.60 o
   5  -1   8      106.62      106.65      3.40 o
   6  -1   8      380.56      355.61      6.30 o
   7  -1   8      809.32      801.10     13.30 o
   8  -1   8        5.74        6.84      3.47 o
   9  -1   8        7.75        7.03      8.45 o
  10  -1   8       23.71       24.16      8.23 o
  11  -1   8        1.21        0.58     10.53 o
  -9   0   8        1.23       -3.23      8.54 o
  -8   0   8        3.05        1.86      3.52 o
  -7   0   8        0.09        0.23      2.81 o
  -6   0   8       68.64       59.22      4.29 o
  -5   0   8        8.10        6.95      2.69 o
  -4   0   8      168.27      175.48      6.70 o
  -3   0   8      621.72      633.14     20.52 o
  -2   0   8      180.53      195.81     11.93 o
  -1   0   8     1144.62     1226.26     11.30 o
   0   0   8       11.26       13.38      2.00 o
   1   0   8      107.70      145.01      7.81 o
   2   0   8     3035.57     3418.25     24.89 o
   3   0   8      657.64      733.02      7.86 o
   4   0   8      323.26      309.09     10.61 o
   5   0   8       98.92       96.97      8.87 o
   6   0   8       19.37       17.55      2.10 o
   7   0   8      199.47      194.88      5.82 o
   8   0   8      253.40      261.96     10.86 o
   9   0   8        3.54        3.72      8.65 o
  10   0   8        3.85        4.06      7.57 o
  11   0   8        0.03        4.08      8.56 o
  -9   1   8        5.93        4.85      9.72 o
  -8   1   8        4.29       -0.67      8.57 o
  -7   1   8        8.87       10.38      2.86 o
  -6   1   8        3.85        1.56      2.66 o
  -5   1   8       12.00       10.63      1.76 o
  -4   1   8        9.72        9.53      3.44 o
  -3   1   8      286.47      313.52     15.09 o
  -2   1   8      131.38      140.25     10.60 o
  -1   1   8      899.39     1036.62     16.23 o
   0   1   8      843.91      914.48      7.20 o
   1   1   8     1779.95     1912.63     12.64 o
   2   1   8     1764.39     1840.90     12.47 o
   3   1   8     1644.97     1693.68     15.85 o
   4   1   8       83.71       94.03      6.12 o
   5   1   8      461.70      504.89     17.48 o
   6   1   8        9.60       12.99      4.26 o
   7   1   8        4.40        3.23      1.27 o
   8   1   8       14.97       14.31      2.43 o
   9   1   8        0.76        1.58      2.71 o
  10   1   8        4.26       -2.04      8.29 o
  11   1   8        1.42        0.23      9.40 o
  -9   2   8        1.92       11.12      8.56 o
  -8   2   8        1.34        1.56      9.57 o
  -7   2   8        1.38        1.31      3.04 o
  -6   2   8      315.93      336.48     17.52 o
  -5   2   8       64.06       77.68     10.25 o
  -4   2   8       10.40       10.20      6.94 o
  -3   2   8      215.78      223.21     13.62 o
  -2   2   8      307.35      310.01      9.61 o
  -1   2   8       14.97       16.06      3.36 o
   0   2   8      203.25      197.13      4.41 o
   1   2   8      237.09      238.86      6.49 o
   2   2   8       77.39       74.45      3.80 o
   3   2   8      385.33      412.89      5.26 o
   4   2   8      521.00      524.97     11.80 o
   5   2   8      590.99      624.46     19.10 o
   6   2   8       46.48       55.77      5.53 o
   7   2   8      490.62      486.72     20.46 o
   8   2   8        4.29        3.68      1.91 o
   9   2   8       47.18       46.86      3.87 o
  10   2   8       36.59       32.45     10.17 o
  11   2   8        6.55        5.97      9.55 o
  -9   3   8        2.68       12.63      9.43 o
  -8   3   8        7.14       -1.21      9.19 o
  -7   3   8        8.11        5.73      3.31 o
  -6   3   8      735.61      771.81     13.21 o
  -5   3   8      159.79      172.00      5.90 o
  -4   3   8       71.53       70.01      3.40 o
  -3   3   8        6.58        4.72      1.15 o
  -2   3   8        2.79        4.25      1.13 o
  -1   3   8      222.61      227.84      5.62 o
   0   3   8      108.98      116.70      3.43 o
   1   3   8      404.47      394.93      9.40 o
   2   3   8      384.00      389.76      6.07 o
   3   3   8      204.32      192.33      3.89 o
   4   3   8      284.31      294.27      7.98 o
   5   3   8       97.90      106.21      6.53 o
   6   3   8        2.53        5.58      3.56 o
   7   3   8      123.09      119.07      2.76 o
   8   3   8        9.99       12.39      2.43 o
   9   3   8      141.11      139.49      5.53 o
  10   3   8        0.00       -7.71      7.71 o
  11   3   8       38.43       31.21     10.21 o
  -8   4   8        2.97       -3.57     10.50 o
  -7   4   8        0.02        2.72     10.75 o
  -6   4   8        5.14        0.86     10.63 o
  -5   4   8       19.56       17.09      3.76 o
  -4   4   8       46.24       42.67      3.79 o
  -3   4   8       80.28       88.48      5.88 o
  -2   4   8       77.84       82.22      3.18 o
  -1   4   8      139.99      137.38      3.69 o
   0   4   8      118.69      114.64      4.71 o
   1   4   8       76.89       92.13      3.95 o
   2   4   8        0.34        0.99      1.80 o
   3   4   8        5.04        1.76      1.65 o
   4   4   8        0.05        1.26      1.45 o
   5   4   8       25.35       28.00      5.64 o
   6   4   8       62.25       63.55      7.98 o
   7   4   8        4.50        3.28      1.84 o
   8   4   8        5.46        5.49      1.75 o
   9   4   8        1.12       -0.54      2.22 o
  10   4   8        3.69        2.41      7.84 o
  11   4   8        0.53       -0.91      8.68 o
  -8   5   8        0.09        0.00      9.71 o
  -7   5   8        0.60        8.32      9.78 o
  -6   5   8        4.65       -4.49     11.16 o
  -5   5   8       15.36       11.17      3.80 o
  -4   5   8       19.83       17.61      3.36 o
  -3   5   8      103.97      113.33      4.59 o
  -2   5   8       80.13       83.87      3.46 o
  -1   5   8       10.07       11.41      1.96 o
   0   5   8        5.37        6.06      2.62 o
   1   5   8       40.57       50.62      3.50 o
   2   5   8        4.53        3.54      2.11 o
   3   5   8       12.49       12.72      2.37 o
   4   5   8       55.90       57.48      3.24 o
   5   5   8        1.85        1.18      2.77 o
   6   5   8       25.35       26.85      3.42 o
   7   5   8        3.51        0.79      2.45 o
   8   5   8       31.44       32.81      5.40 o
   9   5   8        4.51        2.60      3.13 o
  10   5   8       13.32        3.98      8.56 o
  11   5   8       12.40        4.93      9.88 o
  -7   6   8        1.79       -8.73     10.58 o
  -6   6   8        3.97        9.38      8.15 o
  -5   6   8        5.52        1.28      6.38 o
  -4   6   8       16.48       13.30      3.54 o
  -3   6   8       42.42       40.42      5.09 o
  -2   6   8       22.81       22.52      2.75 o
  -1   6   8        2.87       -1.22      1.93 o
   0   6   8        1.26        1.16      2.79 o
   1   6   8        2.98       -0.65      2.38 o
   2   6   8       31.56       26.51      3.04 o
   3   6   8       80.87       85.10      4.00 o
   4   6   8       61.41       64.43      4.01 o
   5   6   8       67.23       68.61      5.32 o
   6   6   8       58.40       65.58      5.29 o
   7   6   8       28.53       29.01      3.34 o
   8   6   8        2.07        1.74      3.08 o
   9   6   8        6.06        5.41      3.91 o
  10   6   8        8.96        8.55      8.64 o
  11   6   8        6.86       15.10      9.02 o
  -6   7   8       10.55       10.61      6.40 o
  -5   7   8       15.32        7.60      6.18 o
  -4   7   8        8.22        9.19      4.16 o
  -3   7   8       44.29       40.15      4.56 o
  -2   7   8       10.83        8.12      2.86 o
  -1   7   8        0.58        0.51      2.54 o
   0   7   8        4.47        1.31      3.77 o
   1   7   8      109.35      106.36      5.09 o
   2   7   8        0.00        0.53      2.68 o
   3   7   8       20.37       18.70      2.95 o
   4   7   8       65.70       61.45      3.79 o
   5   7   8       20.40       17.62      3.20 o
   6   7   8       27.04       26.70      3.42 o
   7   7   8       62.05       72.53      4.71 o
   8   7   8       45.60       37.67      3.79 o
   9   7   8        0.12        0.29      3.85 o
  10   7   8       47.82       43.65     10.63 o
  11   7   8       15.61       15.78     10.05 o
  -6   8   8        3.46        0.70      6.69 o
  -5   8   8        0.42        4.48      6.09 o
  -4   8   8       11.69       15.46      6.05 o
  -3   8   8        3.08        0.24      3.88 o
  -2   8   8       46.55       42.60      3.86 o
  -1   8   8       10.84        4.89      2.84 o
   0   8   8       25.33       26.99      4.99 o
   1   8   8      106.81       87.39      6.30 o
   2   8   8       12.35       14.17      4.03 o
   3   8   8      133.76      108.45      5.34 o
   4   8   8      131.58      126.45      4.85 o
   5   8   8      202.13      204.43      6.00 o
   6   8   8        7.69        7.77      2.81 o
   7   8   8        0.26        2.03      2.95 o
   8   8   8        4.58        3.62      4.06 o
   9   8   8        1.11       -2.04      4.76 o
  10   8   8        3.84       22.97     10.41 o
  -5   9   8        0.53       -5.95      6.42 o
  -4   9   8        8.15        7.70      6.10 o
  -3   9   8        5.92       13.06      6.06 o
  -2   9   8        5.48        3.11      5.02 o
  -1   9   8       22.42       22.11      4.01 o
   0   9   8        5.55        5.58      4.14 o
   1   9   8       11.69       11.28      4.04 o
   2   9   8       49.55       41.62      4.14 o
   3   9   8      242.50      206.99      6.24 o
   4   9   8        3.31        4.64      1.85 o
   5   9   8       46.61       39.85      4.96 o
   6   9   8        6.11        6.18      2.42 o
   7   9   8        0.27       -1.16      4.73 o
   8   9   8        8.79        6.85      4.62 o
   9   9   8        2.72        4.07      6.71 o
  10   9   8        0.21        3.92     10.89 o
  -4  10   8        6.19        4.99      6.54 o
  -3  10   8        6.47        7.11      5.79 o
  -2  10   8        1.63       -0.10      5.12 o
  -1  10   8        8.33        9.63      4.39 o
   0  10   8       18.55       16.47      4.50 o
   1  10   8        4.95        4.66      3.39 o
   2  10   8      131.08      112.48      7.17 o
   3  10   8       63.27       71.73     11.71 o
   4  10   8        7.94        5.50      7.92 o
   5  10   8       38.90       46.19      9.38 o
   6  10   8        6.29        2.85      6.82 o
   7  10   8       17.42       13.79      5.29 o
   8  10   8        1.65        1.24      5.62 o
   9  10   8        0.99       -0.38      7.81 o
  -2  11   8       15.38       15.38      9.97 o
  -1  11   8        9.96       12.65      9.47 o
   0  11   8        3.53       11.27      9.13 o
   1  11   8        0.43        2.93      9.09 o
   2  11   8        0.61       -2.87      8.55 o
   3  11   8        7.95       13.55      9.15 o
   4  11   8        1.69       -2.57      9.40 o
   5  11   8        1.93       -3.35      8.31 o
   6  11   8        0.31       -2.92      8.15 o
   7  11   8        5.79        8.51      7.38 o
   8  11   8        4.41       12.48      6.52 o
   0  12   8        2.11        2.64     10.03 o
   1  12   8        6.27        3.65      8.74 o
   2  12   8        0.08        5.09      8.79 o
   3  12   8       10.19       13.04      9.82 o
   4  12   8        0.70       -2.63      8.15 o
   5  12   8        1.63       -4.98      9.27 o
   6  12   8        0.82       -4.12      8.98 o
  -2 -10   9        4.14       -3.29      9.52 o
  -1 -10   9        0.00        4.80      8.48 o
   0 -10   9        1.62        6.68     10.08 o
  -5  -9   9        0.17       -8.22      9.48 o
  -4  -9   9        1.42        1.36      7.78 o
  -3  -9   9       10.97       21.19      9.68 o
  -2  -9   9        0.00       -1.10      4.80 o
  -1  -9   9        0.70        5.26      4.94 o
   0  -9   9        0.35        0.24      4.86 o
   1  -9   9        0.44       -2.32      8.32 o
   2  -9   9        9.91        3.19      7.42 o
   3  -9   9        6.88        9.08      8.92 o
  -6  -8   9        6.20        3.96      5.29 o
  -5  -8   9        0.37       -0.63      5.10 o
  -4  -8   9        4.42        5.16      4.68 o
  -3  -8   9       19.54       19.20      5.11 o
  -2  -8   9       38.66       49.76      6.55 o
  -1  -8   9       20.29       19.38      5.61 o
   0  -8   9        7.02        3.66      8.87 o
   1  -8   9        7.96        3.97      8.28 o
   2  -8   9       48.22       49.66      9.58 o
   3  -8   9        5.73       11.40      6.98 o
   4  -8   9        0.66       -1.60      8.16 o
   5  -8   9        0.02       -2.01      7.43 o
  -7  -7   9        0.14       -3.84      5.74 o
  -6  -7   9       14.01       15.51      6.20 o
  -5  -7   9        1.88        3.82      5.03 o
  -4  -7   9        8.74        6.28      5.04 o
  -3  -7   9       62.15       56.22      6.90 o
  -2  -7   9        7.82       10.05      5.46 o
  -1  -7   9      146.96      159.04      9.56 o
   0  -7   9       97.83       94.76     11.73 o
   1  -7   9       70.19       70.58     10.75 o
   2  -7   9        7.70        9.45      7.47 o
   3  -7   9        0.00        3.80      6.84 o
   4  -7   9        3.28        1.30      5.44 o
   5  -7   9       19.99       15.74      6.10 o
   6  -7   9        4.11        3.10      5.55 o
  -8  -6   9       23.99       20.33      5.87 o
  -7  -6   9        1.91        1.72      8.42 o
  -6  -6   9        0.39        2.26      7.06 o
  -5  -6   9      204.41      207.50     14.20 o
  -4  -6   9       17.16       25.33      5.85 o
  -3  -6   9        7.34       12.34      5.26 o
  -2  -6   9       64.20       65.52      6.99 o
  -1  -6   9      170.39      143.92      8.81 o
   0  -6   9      404.21      387.09     19.70 o
   1  -6   9       86.91      108.69     11.27 o
   2  -6   9       49.14       42.52      8.03 o
   3  -6   9        1.13       -0.35      5.25 o
   4  -6   9       77.42       80.04      7.82 o
   5  -6   9       30.23       27.01      5.74 o
   6  -6   9       28.26       29.75      6.09 o
   7  -6   9       10.21       15.91      6.65 o
  -8  -5   9        0.49        0.32      4.99 o
  -7  -5   9       31.54       36.15      5.34 o
  -6  -5   9       22.01       17.88      7.36 o
  -5  -5   9      185.64      174.74      8.72 o
  -4  -5   9       30.38       29.03      4.78 o
  -3  -5   9       85.57      101.68      9.96 o
  -2  -5   9       42.97       34.36      4.14 o
  -1  -5   9       82.74       81.35      5.39 o
   0  -5   9       15.56       10.67      4.25 o
   1  -5   9       27.87       18.16      8.03 o
   2  -5   9        2.93        0.80      4.44 o
   3  -5   9       18.01       16.86      4.69 o
   4  -5   9       15.88       14.97      5.30 o
   5  -5   9        0.03        0.82      3.55 o
   6  -5   9        0.02        0.58      3.91 o
   7  -5   9        0.02       -1.76      4.91 o
   8  -5   9        6.14        8.33      5.37 o
  -8  -4   9        0.34       -7.79      8.66 o
  -7  -4   9        8.15       10.52      4.16 o
  -6  -4   9        0.67       -2.49      3.73 o
  -5  -4   9       39.05       36.09      4.77 o
  -4  -4   9        1.97       -2.09      3.82 o
  -3  -4   9        0.32        0.93      3.12 o
  -2  -4   9      137.13      132.48      7.04 o
  -1  -4   9       16.01       16.62      3.52 o
   0  -4   9        1.33       -3.26      3.56 o
   1  -4   9      168.92      163.83      6.53 o
   2  -4   9       41.30       35.04      3.90 o
   3  -4   9        0.40        0.35      3.69 o
   4  -4   9        0.10       -0.92      4.05 o
   5  -4   9        4.68        2.63      3.07 o
   6  -4   9        1.56       -1.07      3.46 o
   7  -4   9       46.43       44.40      4.21 o
   8  -4   9        0.41        1.26      4.43 o
   9  -4   9        0.04       -2.57      9.89 o
  -9  -3   9        0.07        7.36      9.25 o
  -8  -3   9        3.49       13.12      8.46 o
  -7  -3   9        0.00       -2.08      3.75 o
  -6  -3   9        5.31        2.53      3.44 o
  -5  -3   9        6.07        1.70      7.72 o
  -4  -3   9       14.31       11.44      3.33 o
  -3  -3   9       18.96       25.82      3.79 o
  -2  -3   9       50.24       46.35      4.56 o
  -1  -3   9      295.25      284.17      8.99 o
   0  -3   9      230.40      229.13      8.05 o
   1  -3   9      131.09      138.00      5.44 o
   2  -3   9        2.58        3.80      2.73 o
   3  -3   9       72.44       61.28      5.85 o
   4  -3   9      245.73      248.96      8.75 o
   5  -3   9       13.46       15.07      2.91 o
   6  -3   9        1.34       -0.79      2.88 o
   7  -3   9       11.03       10.75      3.22 o
   8  -3   9        5.20        3.61      4.46 o
   9  -3   9       17.08       17.36      8.29 o
  10  -3   9        0.11      -10.95     10.95 o
  -9  -2   9        3.36       -0.96      9.78 o
  -8  -2   9        1.35       -2.05      9.03 o
  -7  -2   9        0.46       -0.59      3.28 o
  -6  -2   9        0.19        0.21      2.87 o
  -5  -2   9       62.73       61.21      4.38 o
  -4  -2   9       18.92       13.54      2.91 o
  -3  -2   9       94.46       86.94      5.64 o
  -2  -2   9       23.86       21.43      3.16 o
  -1  -2   9      613.34      598.44     11.52 o
   0  -2   9      173.61      169.56      6.24 o
   1  -2   9      772.92      721.14     10.33 o
   2  -2   9        2.15        1.21      2.36 o
   3  -2   9        0.44        1.32      2.26 o
   4  -2   9       29.32       27.03      3.03 o
   5  -2   9        6.87        2.81      3.15 o
   6  -2   9      105.41      100.30      4.44 o
   7  -2   9       80.14       76.85      4.23 o
   8  -2   9       26.24       15.08      8.54 o
   9  -2   9       19.03       19.16      9.66 o
  10  -2   9       28.23       29.60      9.13 o
  -9  -1   9        5.64       11.34      9.48 o
  -8  -1   9        9.05       10.81      9.55 o
  -7  -1   9        2.76        2.43      2.72 o
  -6  -1   9       14.12       13.63      3.73 o
  -5  -1   9       20.14       18.77      2.99 o
  -4  -1   9       18.87       17.05      1.73 o
  -3  -1   9       16.44       15.40      1.98 o
  -2  -1   9       58.45       65.63      5.04 o
  -1  -1   9      106.59      103.32      6.99 o
   0  -1   9     1038.82     1085.50     11.39 o
   1  -1   9        7.44        5.59      2.45 o
   2  -1   9       94.99       96.36      3.94 o
   3  -1   9      386.41      399.53      8.82 o
   4  -1   9        1.51        2.79      1.73 o
   5  -1   9      180.75      191.09      6.48 o
   6  -1   9      173.56      153.01      4.64 o
   7  -1   9      175.56      173.31      6.48 o
   8  -1   9       15.28       16.41      3.37 o
   9  -1   9       92.82       96.83     13.15 o
  10  -1   9        2.79        7.97      9.35 o
  -9   0   9        0.00       -4.59      9.81 o
  -8   0   9        2.17        3.83      9.36 o
  -7   0   9        0.52        1.28      3.31 o
  -6   0   9       37.31       31.54      2.66 o
  -5   0   9        0.36        3.58      6.63 o
  -4   0   9      174.83      184.68     13.02 o
  -3   0   9       45.26       44.65      4.95 o
  -2   0   9      317.94      330.50     14.98 o
  -1   0   9      199.58      216.00      5.33 o
   0   0   9       25.40       25.37      2.26 o
   1   0   9      328.87      341.24      7.43 o
   2   0   9        9.42       15.37      4.86 o
   3   0   9      223.88      220.24      5.09 o
   4   0   9       97.50      105.02      2.97 o
   5   0   9       78.59       89.19      6.21 o
   6   0   9      628.70      607.36     21.74 o
   7   0   9        3.32        5.40      3.73 o
   8   0   9      261.43      256.18      6.78 o
   9   0   9        0.31       -1.40      8.14 o
  10   0   9        3.36        1.81      7.68 o
  11   0   9       12.28       18.40      9.91 o
  -9   1   9       13.76       14.65      9.92 o
  -8   1   9        0.49        2.04      8.58 o
  -7   1   9       46.90       50.61      9.67 o
  -6   1   9       72.65       63.92      2.67 o
  -5   1   9        4.17        1.89      9.25 o
  -4   1   9       80.72       90.48     11.20 o
  -3   1   9        4.53        2.59      3.74 o
  -2   1   9      441.83      458.45     12.08 o
  -1   1   9       79.35       86.28      6.83 o
   0   1   9      750.90      837.69     11.22 o
   1   1   9       19.62       27.99      2.23 o
   2   1   9     1198.20     1336.04     11.46 o
   3   1   9      171.57      178.37      3.92 o
   4   1   9       28.88       24.49      4.42 o
   5   1   9      447.74      448.30     12.22 o
   6   1   9      142.92      125.01     10.62 o
   7   1   9        3.48        4.01      7.89 o
   8   1   9       38.04       38.01     10.01 o
   9   1   9       68.60       73.56     12.00 o
  10   1   9        0.62        5.44      9.36 o
  11   1   9        0.21       -9.44      9.82 o
  -8   2   9       74.23       75.28     13.14 o
  -7   2   9        7.75       19.08     11.40 o
  -6   2   9       14.72       12.09     11.08 o
  -5   2   9      121.93      109.73     12.50 o
  -4   2   9        9.51       18.08      7.61 o
  -3   2   9      269.70      272.74      8.23 o
  -2   2   9      359.63      406.09     11.49 o
  -1   2   9      306.82      313.83      9.36 o
   0   2   9       28.93       27.84      2.18 o
   1   2   9        5.49        4.77      1.92 o
   2   2   9      143.89      149.11      4.17 o
   3   2   9      790.12      831.25      9.95 o
   4   2   9     1775.10     1828.84     68.83 o
   5   2   9      136.23      153.88     11.33 o
   6   2   9      122.27      130.06     10.18 o
   7   2   9      168.39      165.83     12.96 o
   8   2   9       26.66       23.51      9.02 o
   9   2   9       81.48       72.99      3.08 o
  10   2   9        5.81        3.61      8.62 o
  11   2   9        0.48       -4.98      9.28 o
  -8   3   9        7.80        9.17     10.58 o
  -7   3   9        0.73       -0.29     10.02 o
  -6   3   9        1.04       -0.28      9.79 o
  -5   3   9       11.24        9.68      9.10 o
  -4   3   9       17.84       16.00      7.90 o
  -3   3   9       34.21       39.22      5.03 o
  -2   3   9       98.62      107.62      5.41 o
  -1   3   9       97.20       94.75      3.83 o
   0   3   9       39.49       36.23      2.56 o
   1   3   9       12.41        8.33      1.76 o
   2   3   9        0.11       -0.73      1.65 o
   3   3   9        0.44        1.28      1.41 o
   4   3   9       42.90       42.91      2.18 o
   5   3   9        3.47        5.98      5.19 o
   6   3   9       61.86       66.76      9.34 o
   7   3   9      139.93      122.86     11.84 o
   8   3   9       54.78       63.27     10.78 o
   9   3   9       21.75       17.98      2.06 o
  10   3   9        3.63        8.01      8.66 o
  11   3   9       16.92       13.33      8.98 o
  -8   4   9       32.82       15.99     11.01 o
  -7   4   9       15.49        6.31     11.88 o
  -6   4   9        6.91        2.99      9.06 o
  -5   4   9       52.71       55.17      4.35 o
  -4   4   9      160.02      153.92      7.93 o
  -3   4   9       45.36       39.59      8.18 o
  -2   4   9        9.83        8.96      1.72 o
  -1   4   9        3.23        4.34      2.52 o
   0   4   9      109.93      118.65      4.98 o
   1   4   9       18.30       17.08      2.12 o
   2   4   9       11.03        9.85      1.86 o
   3   4   9      249.15      251.94      6.72 o
   4   4   9       56.26       52.83      2.52 o
   5   4   9        0.61        0.42      1.53 o
   6   4   9      165.11      169.26      4.38 o
   7   4   9       23.59       21.47      2.22 o
   8   4   9       78.66       74.57      2.51 o
   9   4   9        0.15       -0.68      1.90 o
  10   4   9       15.70       18.27      8.38 o
  11   4   9       12.28       15.74      9.46 o
  -7   5   9       15.46       18.22     11.23 o
  -6   5   9       17.81        7.17     10.84 o
  -5   5   9       59.53       73.41     12.10 o
  -4   5   9       41.18       47.73      3.99 o
  -3   5   9       20.29       25.05      3.27 o
  -2   5   9        3.65        1.86      2.18 o
  -1   5   9       29.71       29.20      2.46 o
   0   5   9       33.35       32.83      3.51 o
   1   5   9        0.00       -1.21      2.37 o
   2   5   9       12.57       12.88      2.21 o
   3   5   9        0.68        0.20      2.06 o
   4   5   9        1.33        1.90      1.87 o
   5   5   9      132.92      139.62      5.72 o
   6   5   9        9.49        8.57      2.59 o
   7   5   9        0.08        0.77      2.09 o
   8   5   9        6.00        6.82      3.53 o
   9   5   9       26.42       25.68      3.33 o
  10   5   9       23.33       26.59      8.45 o
  11   5   9        0.23       -3.83     10.12 o
  -7   6   9        0.02       -0.59     10.37 o
  -6   6   9        1.51        9.56      9.48 o
  -5   6   9        5.55        6.01      6.46 o
  -4   6   9       66.49       66.30      5.96 o
  -3   6   9        2.60        3.32      3.06 o
  -2   6   9       39.76       37.48      3.30 o
  -1   6   9       10.87       12.55      2.56 o
   0   6   9        1.69        2.29      2.66 o
   1   6   9       76.38       70.46      4.93 o
   2   6   9       14.25       16.84      2.83 o
   3   6   9       81.82       86.44      4.17 o
   4   6   9       45.29       50.90      3.63 o
   5   6   9        0.00       -0.78      2.27 o
   6   6   9       16.42       20.46      3.84 o
   7   6   9        1.64        2.18      3.12 o
   8   6   9       79.99       80.57      4.64 o
   9   6   9        0.42        1.21      3.59 o
  10   6   9       18.91       26.48      9.74 o
  11   6   9        1.43       -0.40     10.44 o
  -6   7   9       25.04       20.80     10.44 o
  -5   7   9        0.01        1.47      6.02 o
  -4   7   9        2.96        0.36      5.82 o
  -3   7   9        9.02        3.97      3.73 o
  -2   7   9        3.87        3.80      3.31 o
  -1   7   9        0.00       -0.66      2.63 o
   0   7   9        0.47        0.50      3.97 o
   1   7   9        3.47        1.11      2.78 o
   2   7   9       38.17       39.58      3.59 o
   3   7   9      259.06      252.34      6.87 o
   4   7   9       33.48       28.55      3.74 o
   5   7   9       61.99       67.88      4.48 o
   6   7   9       52.57       53.44      5.42 o
   7   7   9        7.03        6.48      2.96 o
   8   7   9        4.77        2.86      3.20 o
   9   7   9       20.01       23.22      4.73 o
  10   7   9        0.04        0.76      9.59 o
  11   7   9        0.00       13.73     11.23 o
  -5   8   9        3.44       -2.55      6.15 o
  -4   8   9       12.88       20.93      5.99 o
  -3   8   9        0.05       -1.12      4.02 o
  -2   8   9        9.16       11.50      3.97 o
  -1   8   9       30.48       30.25      3.41 o
   0   8   9       97.60       87.86      6.68 o
   1   8   9       16.28       20.74      4.61 o
   2   8   9       82.04       73.95      5.66 o
   3   8   9       43.34       42.57      3.89 o
   4   8   9        7.72        5.25      2.80 o
   5   8   9       35.47       35.61      3.37 o
   6   8   9        3.27        3.30      2.98 o
   7   8   9        0.13        2.76      3.19 o
   8   8   9        6.40        6.96      4.03 o
   9   8   9        1.04        0.20      4.47 o
  10   8   9        0.02       -8.34      8.34 o
  -4   9   9        1.97        4.95      6.02 o
  -3   9   9       14.49       12.80      5.78 o
  -2   9   9       25.61       21.34      5.64 o
  -1   9   9       14.72       10.65      3.74 o
   0   9   9       57.54       63.04      6.14 o
   1   9   9       28.43       28.93      8.38 o
   2   9   9      103.87       71.11      5.48 o
   3   9   9        0.09       -0.24      3.06 o
   4   9   9        4.76        5.98      3.91 o
   5   9   9        1.70       -0.76      2.50 o
   6   9   9       74.73       76.40      4.39 o
   7   9   9       27.68       14.47      5.15 o
   8   9   9        0.00       -4.79      4.79 o
   9   9   9        0.05       -2.15      4.90 o
  -3  10   9        3.16       -0.58      5.51 o
  -2  10   9        5.59        3.70      5.09 o
  -1  10   9       11.39       10.72      4.49 o
   0  10   9       38.74       30.46      5.16 o
   1  10   9       97.28       91.95      6.51 o
   2  10   9        0.00        0.36      3.31 o
   3  10   9        0.02        0.71      2.20 o
   4  10   9       13.48       12.79      8.68 o
   5  10   9        2.03        2.38      7.62 o
   6  10   9       42.77       46.96      9.56 o
   7  10   9        3.42        7.84      5.17 o
   8  10   9        9.38       13.46      5.25 o
   9  10   9        0.03       -3.43      9.29 o
  -2  11   9        0.55        0.67     10.31 o
  -1  11   9        1.43        2.58      9.75 o
   0  11   9        0.68        2.03      9.57 o
   1  11   9       27.24       24.86     10.03 o
   2  11   9       62.03       83.65     12.16 o
   3  11   9        6.29        8.18      7.66 o
   4  11   9       24.18       31.88      9.28 o
   5  11   9        0.33       -8.13      8.13 o
   6  11   9        6.56       17.79      8.27 o
   7  11   9        0.49       -1.93      5.71 o
   1  12   9        9.47        8.48      9.40 o
   2  12   9        3.87        8.45      9.00 o
   3  12   9        8.65        7.54      9.19 o
   4  12   9        1.30       -2.98      8.40 o
   5  12   9        1.40       -7.18      8.30 o
  -3  -9  10        0.74        9.24      8.06 o
  -2  -9  10        2.68        7.19      9.18 o
  -1  -9  10        6.73        2.74      4.70 o
   0  -9  10        0.54       -2.44      4.81 o
   1  -9  10        1.24        0.95      7.89 o
   2  -9  10        0.40       -0.96      7.65 o
   3  -9  10        0.25       -1.31      8.17 o
  -5  -8  10        6.56        7.06      5.08 o
  -4  -8  10       13.76       12.66      4.93 o
  -3  -8  10        0.04        3.10      4.77 o
  -2  -8  10        0.23        5.93      4.75 o
  -1  -8  10        0.95        1.09      4.74 o
   0  -8  10        0.76        3.00      5.02 o
   1  -8  10       14.76        4.46      7.47 o
   2  -8  10        3.01        2.12      7.72 o
   3  -8  10        1.48       -7.50      7.50 o
   4  -8  10       35.91       24.31      8.96 o
   5  -8  10        0.21       -6.39      7.73 o
  -6  -7  10        4.58        7.19      5.77 o
  -5  -7  10        0.47        5.49      5.32 o
  -4  -7  10        2.99        2.13      5.44 o
  -3  -7  10        0.80       -3.15      4.95 o
  -2  -7  10        0.20       -2.73      4.75 o
  -1  -7  10       68.12       58.38      6.94 o
   0  -7  10        8.59       12.59      8.07 o
   1  -7  10        0.00       -2.03      8.06 o
   2  -7  10        8.95       18.26      7.83 o
   3  -7  10       71.90       81.82     10.72 o
   4  -7  10       82.08       73.51      8.25 o
   5  -7  10        0.05       -0.75      5.80 o
   6  -7  10        1.54        4.77      5.73 o
  -7  -6  10       44.57       43.42      9.79 o
  -6  -6  10        0.93        1.68      7.76 o
  -5  -6  10       46.98       40.72      9.18 o
  -4  -6  10       72.34       70.16      7.54 o
  -3  -6  10        2.19       -1.29      5.92 o
  -2  -6  10      399.21      403.44     15.05 o
  -1  -6  10      173.72      173.81     10.18 o
   0  -6  10       19.37       14.97      9.36 o
   1  -6  10        4.45        2.57      5.88 o
   2  -6  10        5.59        9.37      7.43 o
   3  -6  10       29.67       22.08      5.84 o
   4  -6  10       14.58        9.36      5.29 o
   5  -6  10        2.20        3.13      5.67 o
   6  -6  10       36.31       38.83      6.82 o
   7  -6  10        2.77       -0.92      5.28 o
  -7  -5  10       51.92       47.16      5.61 o
  -6  -5  10        0.67       -1.62      8.78 o
  -5  -5  10       13.37       12.42      5.02 o
  -4  -5  10        0.04       -3.36      4.46 o
  -3  -5  10      132.90      138.47      7.63 o
  -2  -5  10      268.26      278.13      9.47 o
  -1  -5  10       56.27       60.53      5.89 o
   0  -5  10       32.25       29.07      9.34 o
   1  -5  10       89.72       76.54     10.89 o
   2  -5  10       91.51       78.15      7.34 o
   3  -5  10        6.55        2.19      4.73 o
   4  -5  10        2.16        2.63      4.71 o
   5  -5  10        3.98        7.40      5.23 o
   6  -5  10        0.12        0.46      5.03 o
   7  -5  10        2.95        0.41      4.91 o
   8  -5  10        0.62        2.58      9.05 o
  -8  -4  10        8.72       14.21      9.58 o
  -7  -4  10        5.90        0.17      4.34 o
  -6  -4  10        4.85        6.81      4.17 o
  -5  -4  10       38.22       39.08      5.47 o
  -4  -4  10        6.92       11.36      3.80 o
  -3  -4  10      296.49      304.02     12.00 o
  -2  -4  10        0.23        0.67      3.80 o
  -1  -4  10      501.05      487.76     10.68 o
   0  -4  10      385.35      390.20     11.65 o
   1  -4  10        8.31        6.64      3.28 o
   2  -4  10        1.26        1.40      4.52 o
   3  -4  10      211.04      221.38      9.32 o
   4  -4  10       43.35       35.80      5.82 o
   5  -4  10        2.39        1.31      4.28 o
   6  -4  10       26.12       27.06      3.67 o
   7  -4  10        8.67        6.27      4.67 o
   8  -4  10        1.60        4.27      4.52 o
   9  -4  10        5.28        7.85      9.65 o
  -8  -3  10        0.06        6.56      9.96 o
  -7  -3  10        3.81        3.54      3.59 o
  -6  -3  10        0.62        0.65      3.34 o
  -5  -3  10       17.10       18.54      3.81 o
  -4  -3  10       59.80       54.50      8.29 o
  -3  -3  10       51.79       58.61      4.88 o
  -2  -3  10       19.52        9.16      4.37 o
  -1  -3  10      142.80      139.55     10.52 o
   0  -3  10       72.04       65.57      6.93 o
   1  -3  10      565.21      583.22     10.58 o
   2  -3  10       91.18       90.64      5.05 o
   3  -3  10      123.29      122.00      5.49 o
   4  -3  10      107.07       95.27      6.16 o
   5  -3  10        7.02        5.87      3.93 o
   6  -3  10       26.51       22.30      3.24 o
   7  -3  10       34.77       31.87      3.60 o
   8  -3  10        0.14       -2.74      4.59 o
   9  -3  10       28.62       24.78     10.43 o
  -8  -2  10        1.02        3.53      7.89 o
  -7  -2  10        6.90        4.78      9.56 o
  -6  -2  10        1.59       -0.99      2.62 o
  -5  -2  10       28.88       22.07      2.34 o
  -4  -2  10        5.17        4.81      2.45 o
  -3  -2  10        5.09        7.12      2.69 o
  -2  -2  10        1.63       -0.30      2.96 o
  -1  -2  10       82.99       85.04      5.28 o
   0  -2  10      279.73      271.65      6.89 o
   1  -2  10        3.72        4.05      3.01 o
   2  -2  10        0.24        1.88      2.57 o
   3  -2  10        3.44        2.87      2.65 o
   4  -2  10      250.33      235.57      6.77 o
   5  -2  10       18.88       13.73      3.46 o
   6  -2  10      141.99      137.05      6.56 o
   7  -2  10      170.94      180.32      5.58 o
   8  -2  10      111.26      127.27     14.19 o
   9  -2  10        8.60       13.41      7.40 o
  10  -2  10       12.19       16.69      9.81 o
  -8  -1  10        3.25        0.78      8.35 o
  -7  -1  10       12.44       18.63      9.35 o
  -6  -1  10       23.14       18.93      1.77 o
  -5  -1  10        0.20        0.15      1.07 o
  -4  -1  10        9.50        8.39      1.24 o
  -3  -1  10       18.12       21.61      2.35 o
  -2  -1  10       23.52       26.51      2.87 o
  -1  -1  10        0.91       -0.16      2.42 o
   0  -1  10       23.47       21.50      2.60 o
   1  -1  10        2.85        1.90      2.58 o
   2  -1  10       11.66       15.86      2.51 o
   3  -1  10      130.31      125.18      4.56 o
   4  -1  10        6.20        5.10      1.88 o
   5  -1  10       59.39       56.01      3.46 o
   6  -1  10        0.01        1.51      2.98 o
   7  -1  10        8.36        2.06      9.09 o
   8  -1  10        3.97        4.94      9.27 o
   9  -1  10       36.62       36.72     11.15 o
  10  -1  10        0.77        7.58      9.82 o
  -8   0  10        0.69        1.03      9.21 o
  -7   0  10       13.36       12.35      8.36 o
  -6   0  10        0.70       -3.23      9.64 o
  -5   0  10       11.56        8.90      8.56 o
  -4   0  10       21.26       21.44      8.47 o
  -3   0  10       30.27       27.92      7.06 o
  -2   0  10       51.10       54.77      9.04 o
  -1   0  10      109.88      115.81      9.51 o
   0   0  10       44.37       48.79      2.79 o
   1   0  10      114.33      132.46      5.12 o
   2   0  10       25.04       32.17      3.50 o
   3   0  10      156.90      163.92      4.56 o
   4   0  10       98.70      103.09      3.90 o
   5   0  10       73.18       69.19      5.48 o
   6   0  10       24.91       22.46      7.96 o
   7   0  10       61.96       60.68     10.55 o
   8   0  10       51.99       55.13     11.57 o
   9   0  10       49.23       54.04     11.33 o
  10   0  10       43.58       68.92     11.37 o
  11   0  10        5.26       16.41     10.98 o
  -8   1  10        1.21       -3.74      9.86 o
  -7   1  10        0.51        6.92      9.51 o
  -6   1  10        4.12        1.62     10.10 o
  -5   1  10       23.40       16.33      9.80 o
  -4   1  10        6.27        6.27      6.74 o
  -3   1  10      184.45      196.99      9.19 o
  -2   1  10       42.99       44.46      5.27 o
  -1   1  10       54.57       43.97      4.83 o
   0   1  10        0.88        2.09      1.47 o
   1   1  10        0.50       -0.38      1.68 o
   2   1  10      291.64      316.16      6.07 o
   3   1  10      123.51      142.78      4.74 o
   4   1  10      250.04      254.66     17.49 o
   5   1  10        8.75       11.11      3.79 o
   6   1  10       52.53       53.55      8.38 o
   7   1  10     1447.15     1510.04     36.18 o
   8   1  10      100.24       85.17     11.57 o
   9   1  10       47.74       35.47      9.87 o
  10   1  10       11.65       14.76      8.81 o
  11   1  10        1.27        1.90     10.36 o
  -8   2  10       44.85       38.54     11.70 o
  -7   2  10       10.44        3.28     10.39 o
  -6   2  10       48.72       49.84     11.81 o
  -5   2  10        1.22       -3.40      9.65 o
  -4   2  10       12.39        8.81      6.27 o
  -3   2  10      135.18      127.04     11.26 o
  -2   2  10        0.55       -1.09      2.74 o
  -1   2  10      555.74      590.82     13.28 o
   0   2  10        5.10        2.92      1.84 o
   1   2  10      547.73      528.01      8.56 o
   2   2  10      423.05      469.62      7.28 o
   3   2  10      342.82      352.02      5.90 o
   4   2  10      244.15      257.24      8.94 o
   5   2  10       22.99       23.63      4.14 o
   6   2  10       93.03       95.17     11.26 o
   7   2  10      448.33      463.72     20.44 o
   8   2  10       64.75       91.75     12.20 o
   9   2  10       12.05        7.25      8.52 o
  10   2  10        0.91        5.76      6.95 o
  11   2  10        1.56       -4.04      9.71 o
  -8   3  10        1.59      -11.14     11.37 o
  -7   3  10        2.12        0.14     10.55 o
  -6   3  10        0.19        0.10     10.98 o
  -5   3  10       17.04       11.52      9.90 o
  -4   3  10        1.25       -1.97      8.54 o
  -3   3  10        2.88        3.68      7.72 o
  -2   3  10       11.46       13.05      3.35 o
  -1   3  10      301.83      298.29     17.15 o
   0   3  10      192.05      205.94      6.42 o
   1   3  10      199.52      188.37      5.15 o
   2   3  10      187.18      189.51      5.89 o
   3   3  10      268.80      270.38      6.50 o
   4   3  10      135.42      141.00      5.02 o
   5   3  10       67.55       69.34      5.81 o
   6   3  10       20.42       22.22      7.14 o
   7   3  10        0.43       -0.49      8.56 o
   8   3  10        1.01       -4.54      9.82 o
   9   3  10       25.90       26.39      8.58 o
  10   3  10        3.01        6.91      8.81 o
  11   3  10        1.55       -2.32      9.52 o
  -7   4  10        1.72        6.83      9.77 o
  -6   4  10       97.80       81.48     14.26 o
  -5   4  10       20.50       37.98     12.02 o
  -4   4  10       95.75      117.14     11.62 o
  -3   4  10      206.41      174.73     15.72 o
  -2   4  10        0.11        0.48      1.02 o
  -1   4  10      936.82      940.59      7.62 o
   0   4  10      149.58      153.48      4.47 o
   1   4  10       71.93       75.92      3.34 o
   2   4  10        7.00        9.89      1.94 o
   3   4  10        3.64        1.72      1.84 o
   4   4  10       70.19       72.07      2.89 o
   5   4  10        9.99        9.02      1.58 o
   6   4  10        0.11       -2.85      6.75 o
   7   4  10       23.87       12.88      8.94 o
   8   4  10        8.21        2.86     10.07 o
   9   4  10        1.17       -9.18      9.18 o
  10   4  10        9.83        5.80      8.58 o
  11   4  10        0.03        4.55     10.28 o
  -7   5  10        4.58        3.46     11.88 o
  -6   5  10      103.13      123.35     16.45 o
  -5   5  10      168.50      187.29     16.82 o
  -4   5  10        0.19        0.12      2.29 o
  -3   5  10        4.87        2.15      2.22 o
  -2   5  10       14.20        9.76      2.51 o
  -1   5  10       48.00       55.48      3.00 o
   0   5  10        0.53        1.40      2.96 o
   1   5  10       13.37       11.21      2.22 o
   2   5  10        0.75       -1.04      1.98 o
   3   5  10       92.90       84.73      4.02 o
   4   5  10       34.10       31.27      2.75 o
   5   5  10       50.91       51.84      3.96 o
   6   5  10       27.03       28.83      2.88 o
   7   5  10        5.60        3.96      1.84 o
   8   5  10        3.86        5.18      1.81 o
   9   5  10        0.58        9.30      9.85 o
  10   5  10        0.00        0.74      8.99 o
  11   5  10        1.30       -6.30      9.24 o
  -6   6  10       25.52       35.21     10.84 o
  -5   6  10        7.95        7.18     10.29 o
  -4   6  10       48.85       47.58      8.84 o
  -3   6  10       44.24       40.44      3.83 o
  -2   6  10       31.12       28.79      3.51 o
  -1   6  10        0.01        1.94      2.48 o
   0   6  10       12.66       14.92      3.33 o
   1   6  10       27.90       26.32      3.29 o
   2   6  10        2.60        3.86      2.58 o
   3   6  10       68.22       69.12      3.54 o
   4   6  10      119.76      121.25      4.89 o
   5   6  10        4.89        4.48      2.23 o
   6   6  10        5.65       11.14      3.40 o
   7   6  10        8.07       10.93      3.34 o
   8   6  10        2.17       -1.63      3.62 o
   9   6  10        0.37        2.18      8.55 o
  10   6  10        0.25       -0.54      8.21 o
  11   6  10        9.07       11.58     10.96 o
  -6   7  10        0.86       -0.37     10.18 o
  -5   7  10        8.08        9.41      6.95 o
  -4   7  10        5.84        8.81      6.20 o
  -3   7  10       34.46       34.92      4.31 o
  -2   7  10        0.09        0.00      3.34 o
  -1   7  10        2.45        2.98      2.69 o
   0   7  10       27.99       26.99      4.78 o
   1   7  10        0.03       -0.42      2.88 o
   2   7  10        0.02       -0.50      2.75 o
   3   7  10       34.40       37.80      3.63 o
   4   7  10       98.75      102.71      4.41 o
   5   7  10       13.48       15.16      3.05 o
   6   7  10       75.51       73.88      5.86 o
   7   7  10        1.20        1.29      3.36 o
   8   7  10        0.34       -0.76      3.05 o
   9   7  10        0.50       -2.34      8.63 o
  10   7  10        3.60        8.56      8.33 o
  -5   8  10        0.13        3.80      6.55 o
  -4   8  10       15.53       17.50      7.04 o
  -3   8  10        3.65        7.41      5.48 o
  -2   8  10        0.99       -2.87      3.87 o
  -1   8  10        4.37        6.29      3.24 o
   0   8  10        0.09       -0.95      4.41 o
   1   8  10       18.24       19.85      4.63 o
   2   8  10        0.16        1.26      3.59 o
   3   8  10       16.68       17.06      3.32 o
   4   8  10       30.39       27.58      3.48 o
   5   8  10        7.68        3.20      2.65 o
   6   8  10        6.13       -0.09      4.12 o
   7   8  10        4.00        3.27      3.24 o
   8   8  10        0.00        1.72      4.02 o
   9   8  10        0.00        5.68      9.36 o
  10   8  10       16.52       23.31     11.14 o
  -4   9  10        0.00       -1.48      6.68 o
  -3   9  10       10.67       12.73      5.90 o
  -2   9  10       13.32       11.23      5.54 o
  -1   9  10        7.19        6.33      5.11 o
   0   9  10       17.07       17.93      5.37 o
   1   9  10        7.54        2.71      4.45 o
   2   9  10        5.91        3.76      3.59 o
   3   9  10       24.20       26.48      4.37 o
   4   9  10       10.28       10.86      3.37 o
   5   9  10        0.53        0.04      3.13 o
   6   9  10       11.36        7.52      3.08 o
   7   9  10       15.94       15.95      5.44 o
   8   9  10        2.61        5.15      4.81 o
   9   9  10        3.69       -0.81     10.68 o
  -3  10  10        0.01        0.38      6.27 o
  -2  10  10        9.73        4.69      5.42 o
  -1  10  10        3.80       -1.60      5.12 o
   0  10  10        0.07        1.79      4.60 o
   1  10  10       98.67       90.66      6.93 o
   2  10  10        0.28       -3.70      3.70 o
   3  10  10       81.44       77.59     10.07 o
   4  10  10       22.38       17.16      7.99 o
   5  10  10       45.55       47.79      9.20 o
   6  10  10        0.27        0.36      5.26 o
   7  10  10        2.91        5.28      4.81 o
   8  10  10        0.55        3.27      5.44 o
  -1  11  10        0.24        3.99     10.09 o
   0  11  10        0.05        2.12      9.56 o
   1  11  10        0.57        3.04      8.16 o
   2  11  10        5.65        2.92      8.23 o
   3  11  10       49.26       55.33     11.19 o
   4  11  10       18.26       13.70      8.49 o
   5  11  10        7.83        5.78      7.55 o
   6  11  10        4.84        8.02      7.68 o
   7  11  10        0.24       -1.56      5.98 o
   1  12  10        2.45        4.61      9.06 o
   2  12  10       26.08       31.28     10.19 o
   3  12  10       12.28       11.86      8.58 o
   4  12  10        0.00        3.90      8.93 o
   5  12  10        0.65        0.97      9.02 o
  -2  -9  11        0.54       -0.78      9.52 o
  -1  -9  11        0.29       -1.26      9.72 o
   0  -9  11        0.76        0.59      5.44 o
   1  -9  11        5.51        3.28      8.89 o
  -4  -8  11        0.50       -0.21      5.64 o
  -3  -8  11        0.50        0.40      5.14 o
  -2  -8  11        0.15        3.97      5.31 o
  -1  -8  11        0.04       -0.21      5.16 o
   0  -8  11       13.98       14.67      5.35 o
   1  -8  11        1.30        0.90      8.02 o
   2  -8  11        3.55        0.95      7.55 o
   3  -8  11        0.73        8.51      7.90 o
   4  -8  11        3.02        9.02      7.91 o
  -5  -7  11        6.66        5.83      5.41 o
  -4  -7  11        2.88       10.50      6.48 o
  -3  -7  11        3.68        1.98      5.30 o
  -2  -7  11        1.09       -0.54      5.04 o
  -1  -7  11       11.79       16.03      5.51 o
   0  -7  11       13.95       12.11      5.99 o
   1  -7  11       22.58       25.89      9.10 o
   2  -7  11        3.23       -0.67      6.86 o
   3  -7  11        0.27        1.93      7.52 o
   4  -7  11        1.94       -2.71      5.44 o
   5  -7  11       10.21       12.03      5.96 o
  -6  -6  11        4.58        5.51      8.27 o
  -5  -6  11       47.25       37.76      9.28 o
  -4  -6  11       79.11       74.08      7.88 o
  -3  -6  11       26.20       21.95      6.24 o
  -2  -6  11        0.09        0.81      5.02 o
  -1  -6  11        0.00       -1.10      5.27 o
   0  -6  11       24.38       18.43      5.96 o
   1  -6  11       12.43       13.84      7.29 o
   2  -6  11       96.26       98.42     11.08 o
   3  -6  11        4.98        6.64      5.30 o
   4  -6  11       31.93       28.48      6.83 o
   5  -6  11        2.12        0.76      5.40 o
   6  -6  11        0.15        0.23      5.01 o
   7  -6  11       12.55        9.64      5.61 o
  -7  -5  11        5.33        8.03      8.75 o
  -6  -5  11       16.60       16.38      8.71 o
  -5  -5  11       98.69      103.15     12.49 o
  -4  -5  11        0.09       -2.53      5.07 o
  -3  -5  11      231.43      246.57     10.25 o
  -2  -5  11      169.01      184.44      7.91 o
  -1  -5  11        2.62        2.35      5.97 o
   0  -5  11      741.22      789.44     26.47 o
   1  -5  11       93.61       90.81     10.63 o
   2  -5  11       11.27        7.51      5.11 o
   3  -5  11        1.94        0.86      4.97 o
   4  -5  11       39.62       41.30      7.43 o
   5  -5  11       19.94       15.74      5.21 o
   6  -5  11       41.76       35.07      5.79 o
   7  -5  11       13.98       15.12      5.33 o
   8  -5  11        0.14        2.92      9.60 o
  -7  -4  11        0.24       -0.61      8.23 o
  -6  -4  11        3.17        1.49      4.12 o
  -5  -4  11       80.95       73.83     11.66 o
  -4  -4  11        0.54       -1.46      4.11 o
  -3  -4  11        4.15        6.41      6.22 o
  -2  -4  11      217.03      215.83      9.92 o
  -1  -4  11     1772.11     1764.87     26.60 o
   0  -4  11     1499.81     1579.39     19.25 o
   1  -4  11      451.03      423.55     10.54 o
   2  -4  11       82.75       73.57      7.23 o
   3  -4  11      348.37      356.97     11.88 o
   4  -4  11      270.46      268.60     10.58 o
   5  -4  11       60.68       57.83      6.27 o
   6  -4  11       39.09       38.72      5.77 o
   7  -4  11        0.03       -1.15      4.63 o
   8  -4  11       13.98       10.41      9.56 o
  -8  -3  11        1.21        0.94     10.22 o
  -7  -3  11        1.79        3.23      8.43 o
  -6  -3  11       11.43        4.06      3.45 o
  -5  -3  11       58.64       45.44      4.80 o
  -4  -3  11       14.71       14.27      3.52 o
  -3  -3  11       74.12       83.88      5.86 o
  -2  -3  11        3.49       -1.84      4.19 o
  -1  -3  11       11.95       12.60      4.53 o
   0  -3  11       77.46       73.33      6.32 o
   1  -3  11      245.13      240.28      8.58 o
   2  -3  11        1.90        2.24      2.94 o
   3  -3  11       74.86       74.26      6.19 o
   4  -3  11       44.68       38.12      5.40 o
   5  -3  11      217.29      228.80     19.03 o
   6  -3  11       50.26       57.39      5.72 o
   7  -3  11       47.18       46.28      5.34 o
   8  -3  11       32.17       32.10     11.14 o
   9  -3  11        0.66        0.15      9.90 o
  -8  -2  11        4.54       11.64      8.66 o
  -7  -2  11        0.03       -8.51      8.51 o
  -6  -2  11        0.21       -2.23      2.23 o
  -5  -2  11        1.04       -0.51      1.75 o
  -4  -2  11       31.94       38.70      4.39 o
  -3  -2  11       26.07       26.43      4.59 o
  -2  -2  11        0.00        0.46      3.02 o
  -1  -2  11      317.13      297.25      9.04 o
   0  -2  11       21.16       19.58      2.97 o
   1  -2  11        0.03        1.00      2.85 o
   2  -2  11        2.98        2.78      2.66 o
   3  -2  11      145.08      143.51      5.88 o
   4  -2  11        9.94       10.13      3.45 o
   5  -2  11        5.88        5.34      3.34 o
   6  -2  11        4.36        4.70      3.47 o
   7  -2  11       46.63       51.21      4.80 o
   8  -2  11       14.36       10.81      9.27 o
   9  -2  11       30.04       32.02      9.22 o
  10  -2  11       16.34       29.70     10.75 o
  -8  -1  11        5.57        5.88      9.48 o
  -7  -1  11        6.64        7.40     10.23 o
  -6  -1  11        5.07        4.47      8.68 o
  -5  -1  11       16.19       16.77      9.05 o
  -4  -1  11        1.75        2.37      0.75 o
  -3  -1  11        8.09        8.98      2.82 o
  -2  -1  11       24.37       26.86      5.41 o
  -1  -1  11       64.72       61.12      4.58 o
   0  -1  11       81.94       80.65      3.97 o
   1  -1  11       64.84       50.01      4.10 o
   2  -1  11        6.79        8.78      2.37 o
   3  -1  11       62.54       65.21      3.81 o
   4  -1  11        9.68       10.39      2.08 o
   5  -1  11      254.46      260.55      6.72 o
   6  -1  11        0.26        1.16      1.61 o
   7  -1  11        0.34       -6.39      8.02 o
   8  -1  11        0.95        0.75      8.01 o
   9  -1  11        0.59        3.44      9.87 o
  10  -1  11        2.03        7.62      9.74 o
  -8   0  11        3.58       -0.30      8.29 o
  -7   0  11        4.45        6.25      8.73 o
  -6   0  11        2.96       -2.14      9.99 o
  -5   0  11        6.20        7.26      8.40 o
  -4   0  11       41.74       36.06      9.27 o
  -3   0  11       13.72       15.19      7.21 o
  -2   0  11       72.14       69.45      9.63 o
  -1   0  11        0.07        0.31      1.82 o
   0   0  11       32.93       31.30      2.56 o
   1   0  11       44.70       47.41      3.69 o
   2   0  11       11.01       10.04      2.66 o
   3   0  11        1.08        0.97      1.88 o
   4   0  11       47.04       45.44      2.65 o
   5   0  11        1.18        1.45      5.58 o
   6   0  11       10.79        9.97      7.12 o
   7   0  11       30.59       25.28      9.07 o
   8   0  11        7.47        8.76      8.86 o
   9   0  11        8.28       29.82     10.52 o
  10   0  11        4.74       -2.48      8.35 o
  -8   1  11        0.74       -1.42     10.02 o
  -7   1  11        9.78        9.52      9.83 o
  -6   1  11        7.57        1.63      9.32 o
  -5   1  11        0.00       -2.74      8.71 o
  -4   1  11        2.43        5.29      6.53 o
  -3   1  11        7.09        7.22      6.58 o
  -2   1  11        0.50       -0.76      3.47 o
  -1   1  11        3.06        1.76      3.41 o
   0   1  11      143.69      152.99      3.75 o
   1   1  11       52.56       53.54      2.85 o
   2   1  11      299.95      311.12      6.30 o
   3   1  11      200.99      207.74      5.03 o
   4   1  11      382.93      377.90     10.89 o
   5   1  11      114.78      122.17      7.28 o
   6   1  11       20.43       15.40      6.83 o
   7   1  11       11.58       16.89      9.84 o
   8   1  11        9.61        1.07      8.75 o
   9   1  11       19.40       11.12      7.76 o
  10   1  11       27.68       21.91     10.37 o
  11   1  11       10.83       10.52     10.61 o
  -8   2  11        4.77       11.77      9.46 o
  -7   2  11       54.59       75.88     13.78 o
  -6   2  11        4.23       -2.26     10.35 o
  -5   2  11       19.57       17.13     10.58 o
  -4   2  11       54.93       63.40     10.82 o
  -3   2  11        7.19        5.26      6.37 o
  -2   2  11       11.36       11.45      4.55 o
  -1   2  11       14.34       11.92      3.94 o
   0   2  11       48.78       55.32      2.95 o
   1   2  11       10.40        8.55      2.14 o
   2   2  11      239.53      262.62      5.78 o
   3   2  11      189.82      185.25      4.76 o
   4   2  11        3.54        5.04      3.58 o
   5   2  11      309.31      319.54     10.71 o
   6   2  11        1.48        1.30      6.94 o
   7   2  11        5.83       11.85      7.98 o
   8   2  11      101.37      107.13     14.10 o
   9   2  11       50.14       58.55     12.06 o
  10   2  11        2.31       -6.19      8.47 o
  11   2  11        7.88       -1.47     10.44 o
  -7   3  11       24.94       37.52     13.53 o
  -6   3  11       36.49       46.15     11.75 o
  -5   3  11       25.59       18.54     12.33 o
  -4   3  11       54.97       72.50     11.93 o
  -3   3  11      114.89      129.51     12.63 o
  -2   3  11        0.45        0.19      7.20 o
  -1   3  11      365.81      360.96     12.56 o
   0   3  11       20.03       17.22      2.37 o
   1   3  11       97.48       99.75      4.12 o
   2   3  11        0.00       -0.64      2.39 o
   3   3  11      319.72      320.89      7.40 o
   4   3  11      426.42      429.91     11.66 o
   5   3  11       14.73       18.59      4.29 o
   6   3  11       22.76       25.74      7.79 o
   7   3  11        2.37        1.79      9.16 o
   8   3  11      272.55      270.81     18.80 o
   9   3  11       61.57       55.57     12.21 o
  10   3  11       16.12       13.50      7.56 o
  11   3  11        0.30       -1.35     10.50 o
  -7   4  11        6.64        5.32     10.50 o
  -6   4  11       10.75        7.92     11.21 o
  -5   4  11      123.23      134.31     15.84 o
  -4   4  11       17.19       12.91      9.45 o
  -3   4  11      326.55      336.41     19.02 o
  -2   4  11        1.59       -1.92      8.19 o
  -1   4  11      227.96      235.52      4.24 o
   0   4  11      193.82      205.01      5.82 o
   1   4  11      654.57      656.27     11.96 o
   2   4  11       20.22       21.38      2.67 o
   3   4  11     1194.72     1203.21     11.95 o
   4   4  11       17.81       19.48      2.63 o
   5   4  11       42.49       41.65      7.49 o
   6   4  11       55.66       63.55      9.80 o
   7   4  11       93.50       98.57     11.33 o
   8   4  11       65.24       58.88     12.44 o
   9   4  11      120.35      134.42     14.98 o
  10   4  11        7.74       -0.50      8.47 o
  11   4  11        2.10        5.01     10.16 o
  -7   5  11        0.00       -7.95      9.08 o
  -6   5  11        7.53        8.17      9.36 o
  -5   5  11        1.12        1.79      8.81 o
  -4   5  11        3.52       -1.28      8.44 o
  -3   5  11       10.06        7.79      2.92 o
  -2   5  11        2.88        4.57      2.72 o
  -1   5  11        3.21        3.96      2.27 o
   0   5  11        0.01       -0.24      2.26 o
   1   5  11        0.06       -0.18      2.39 o
   2   5  11        6.56        7.27      2.41 o
   3   5  11       21.68       22.75      2.89 o
   4   5  11       75.14       76.22      5.20 o
   5   5  11       94.93       98.42      3.58 o
   6   5  11       23.04       21.28      4.21 o
   7   5  11        6.07        4.06      7.00 o
   8   5  11       22.19       28.00      9.36 o
   9   5  11        0.63        0.40      8.68 o
  10   5  11        1.96       -0.20      8.87 o
  11   5  11        1.29       -9.07      9.25 o
  -6   6  11        0.34       -0.84      9.77 o
  -5   6  11       21.38       29.15     10.89 o
  -4   6  11       49.59       66.73     11.27 o
  -3   6  11       70.97       72.51      4.57 o
  -2   6  11        7.50        5.63      2.92 o
  -1   6  11        0.01       -2.76      2.76 o
   0   6  11        3.29        3.23      4.57 o
   1   6  11      112.72      112.08      5.51 o
   2   6  11        0.07        0.51      2.40 o
   3   6  11        0.84       -0.27      2.36 o
   4   6  11       35.74       38.31      3.52 o
   5   6  11       15.48       10.86      2.55 o
   6   6  11        0.12       -2.57      3.39 o
   7   6  11       42.76       38.11      3.68 o
   8   6  11        7.48        3.91      2.29 o
   9   6  11       67.40       87.93     13.39 o
  10   6  11        3.33        5.84      9.39 o
  11   6  11       13.35       15.82      8.78 o
  -5   7  11       30.10       37.82     11.87 o
  -4   7  11        3.62        6.60      6.22 o
  -3   7  11        9.04        8.82      5.96 o
  -2   7  11        0.65       -2.16      3.49 o
  -1   7  11        4.18        2.63      3.26 o
   0   7  11       30.41       33.86      5.41 o
   1   7  11        0.76        0.10      3.99 o
   2   7  11       17.59       17.88      3.38 o
   3   7  11        1.56       -0.63      2.67 o
   4   7  11        1.86        1.63      2.69 o
   5   7  11       28.70       28.73      3.56 o
   6   7  11       39.63       43.22      6.93 o
   7   7  11        1.21        3.02      3.15 o
   8   7  11        0.05        0.25      3.52 o
   9   7  11       16.98       29.23      9.78 o
  10   7  11        1.73        3.36     10.09 o
  -5   8  11        7.12       13.77      6.88 o
  -4   8  11       11.83       10.73      6.86 o
  -3   8  11        5.22       13.05      5.32 o
  -2   8  11       11.19       11.25      5.86 o
  -1   8  11       23.19       19.67      4.05 o
   0   8  11        0.11       -2.47      4.65 o
   1   8  11        1.55        0.71      4.45 o
   2   8  11       36.22       29.16      5.71 o
   3   8  11       53.16       58.97      4.48 o
   4   8  11       38.16       38.58      3.54 o
   5   8  11       19.37       16.44      3.42 o
   6   8  11        0.02       -1.89      4.18 o
   7   8  11        0.49        0.02      3.93 o
   8   8  11        1.58       -2.03      3.90 o
   9   8  11        4.98        2.76     10.21 o
  10   8  11        8.85       18.88      8.76 o
  -4   9  11       11.06       12.11      7.11 o
  -3   9  11        0.26        1.88      5.65 o
  -2   9  11        8.77        8.83      5.63 o
  -1   9  11       11.59       12.49      5.52 o
   0   9  11        4.48        4.48      4.48 o
   1   9  11       33.54       32.74      5.36 o
   2   9  11        4.46        1.15      4.07 o
   3   9  11        8.43        7.09      3.81 o
   4   9  11       45.18       50.32      4.89 o
   5   9  11        9.61        9.41      3.18 o
   6   9  11        0.20        0.73      3.19 o
   7   9  11        1.68        0.80      4.49 o
   8   9  11       15.26       10.03      5.13 o
   9   9  11        4.57        4.53      9.65 o
  -2  10  11        8.87        5.37      5.89 o
  -1  10  11        7.31        8.03      5.11 o
   0  10  11       17.41       22.40      5.20 o
   1  10  11        0.35        0.04      4.14 o
   2  10  11        3.18        5.49      4.47 o
   3  10  11       41.84       44.74      4.93 o
   4  10  11        0.16        2.63      7.22 o
   5  10  11        1.38       -4.65      6.49 o
   6  10  11       20.82       26.74      7.80 o
   7  10  11        2.94       -1.00      4.95 o
   8  10  11        1.10       -5.37      9.92 o
  -1  11  11        1.20       -3.74     10.12 o
   0  11  11        0.89       -3.46      9.20 o
   1  11  11        1.03        4.57      8.49 o
   2  11  11        1.53       -8.56      8.56 o
   3  11  11        6.41       10.25      8.43 o
   4  11  11        0.39        0.88      7.64 o
   5  11  11        0.97        5.19      7.82 o
   6  11  11       11.64       13.68      5.81 o
   7  11  11        1.79        3.27      5.79 o
   2  12  11        0.05        2.14     10.33 o
   3  12  11        1.43       -1.00      9.30 o
   4  12  11        0.76        1.18      8.66 o
  -3  -8  12        4.59        4.18      8.48 o
  -2  -8  12        1.69        3.18      5.53 o
  -1  -8  12        0.06        1.38      5.63 o
   0  -8  12        1.03        8.34      5.43 o
   1  -8  12        0.05        1.64      8.08 o
   2  -8  12        8.30       13.40      8.28 o
   3  -8  12        0.03       -4.42      8.13 o
  -5  -7  12        3.67        7.80      5.73 o
  -4  -7  12       14.29       14.69      5.99 o
  -3  -7  12        7.44       -0.04      5.41 o
  -2  -7  12        4.05       -3.63      5.30 o
  -1  -7  12        0.08       -2.82      5.14 o
   0  -7  12        0.22       -3.70      5.20 o
   1  -7  12        0.08        0.27      6.92 o
   2  -7  12        0.12        4.56      7.09 o
   3  -7  12        0.33        5.44      7.95 o
   4  -7  12        0.57       -1.34      7.54 o
   5  -7  12        5.01       -2.22      6.05 o
  -6  -6  12        2.51        5.73      8.42 o
  -5  -6  12        0.49        0.90      8.22 o
  -4  -6  12        3.57       -0.47      5.30 o
  -3  -6  12        7.26        2.16      5.45 o
  -2  -6  12       20.81       17.90      5.70 o
  -1  -6  12      103.81       96.18      8.14 o
   0  -6  12        0.01        3.15      5.13 o
   1  -6  12       14.34        7.82      6.89 o
   2  -6  12       22.51       23.25      7.85 o
   3  -6  12        4.61        5.02      5.20 o
   4  -6  12        4.71        3.51      5.76 o
   5  -6  12       17.38       18.57      5.50 o
   6  -6  12        9.51       11.21      5.48 o
  -6  -5  12       66.34       58.10     11.14 o
  -5  -5  12       84.58       87.34     12.27 o
  -4  -5  12        9.35        7.39      7.73 o
  -3  -5  12      106.35      116.99      7.71 o
  -2  -5  12        5.10        2.15      4.17 o
  -1  -5  12      189.51      181.07     10.47 o
   0  -5  12       36.18       34.54      6.58 o
   1  -5  12       27.05       28.88      7.89 o
   2  -5  12        0.34       -5.27      6.04 o
   3  -5  12       29.65       20.27      5.72 o
   4  -5  12      202.81      189.06     11.14 o
   5  -5  12        2.95        3.45      4.76 o
   6  -5  12        1.92        1.47      4.81 o
   7  -5  12       10.39        6.23     10.33 o
  -7  -4  12       10.36       16.82      9.03 o
  -6  -4  12       40.04       36.75     10.68 o
  -5  -4  12        7.40        5.16      9.25 o
  -4  -4  12      243.68      262.16     17.28 o
  -3  -4  12       27.71       36.15      8.43 o
  -2  -4  12      741.18      756.10     22.51 o
  -1  -4  12       41.98       53.97      5.95 o
   0  -4  12      163.77      168.20      7.91 o
   1  -4  12      298.08      313.01     16.41 o
   2  -4  12        8.54        3.32      5.19 o
   3  -4  12      376.61      348.15     11.98 o
   4  -4  12       17.48       11.60      6.13 o
   5  -4  12        8.98       10.01      4.94 o
   6  -4  12        3.38        6.91      4.79 o
   7  -4  12       22.23       27.59      5.47 o
   8  -4  12        4.14        2.45     10.62 o
  -7  -3  12        0.24       -0.06      7.95 o
  -6  -3  12        9.51       10.19      7.81 o
  -5  -3  12       11.82        9.68      3.31 o
  -4  -3  12       51.40       49.25      5.13 o
  -3  -3  12       44.89       45.48      5.38 o
  -2  -3  12        0.23       -0.62      4.52 o
  -1  -3  12      133.44      131.30     11.64 o
   0  -3  12      384.64      380.08     27.97 o
   1  -3  12      383.40      375.60      9.67 o
   2  -3  12     1250.19     1201.12     16.33 o
   3  -3  12      404.41      416.19     14.46 o
   4  -3  12      133.52      146.40      7.98 o
   5  -3  12      519.49      514.21     18.94 o
   6  -3  12        0.12        1.79      4.15 o
   7  -3  12      114.96      125.21      7.19 o
   8  -3  12        5.71       23.56      9.41 o
   9  -3  12       13.62        6.68      9.47 o
  -7  -2  12        0.06       -9.06      9.06 o
  -6  -2  12        6.65        6.09      9.27 o
  -5  -2  12      104.10       80.99     13.48 o
  -4  -2  12       99.46       90.28      5.59 o
  -3  -2  12        4.96        3.41      2.81 o
  -2  -2  12      149.55      134.40      6.79 o
  -1  -2  12       53.27       54.32      5.03 o
   0  -2  12      358.35      366.19     10.78 o
   1  -2  12        3.33        2.55      3.59 o
   2  -2  12       23.30       21.96      3.43 o
   3  -2  12       88.48       82.39      4.82 o
   4  -2  12      110.59      106.25      6.23 o
   5  -2  12        4.36       10.08      3.75 o
   6  -2  12      410.75      407.15     25.01 o
   7  -2  12      165.92      161.54      7.01 o
   8  -2  12      133.17      165.99     16.39 o
   9  -2  12      143.35      152.08     15.85 o
  -7  -1  12        0.02       -1.50      9.47 o
  -6  -1  12        3.14        0.31      8.48 o
  -5  -1  12       23.65       15.76      8.50 o
  -4  -1  12       70.19       57.82      9.64 o
  -3  -1  12       35.77       32.82      2.42 o
  -2  -1  12        0.98        1.70      2.34 o
  -1  -1  12        0.02       -0.17      2.70 o
   0  -1  12      136.11      127.48      4.90 o
   1  -1  12        6.63        5.28      2.73 o
   2  -1  12      142.28      138.71      6.69 o
   3  -1  12        0.80       -0.55      2.47 o
   4  -1  12       34.55       31.48      3.55 o
   5  -1  12        5.84        7.96      2.27 o
   6  -1  12       72.06       70.16      6.04 o
   7  -1  12       26.91       27.71     10.37 o
   8  -1  12      102.26      121.35     14.31 o
   9  -1  12       36.24       50.64     13.19 o
  10  -1  12       39.40       42.03     11.76 o
  -7   0  12        6.14       19.42     10.50 o
  -6   0  12        4.63       10.86      9.21 o
  -5   0  12        1.94       -2.14      8.19 o
  -4   0  12        1.97        0.11      7.60 o
  -3   0  12       27.22       20.34      7.64 o
  -2   0  12        2.33        2.39      6.73 o
  -1   0  12       81.48       80.10      4.67 o
   0   0  12      143.08      154.22      4.75 o
   1   0  12       21.63       20.26      2.99 o
   2   0  12        6.18        5.66      2.84 o
   3   0  12       89.14       95.18      4.18 o
   4   0  12        6.63        4.42      1.76 o
   5   0  12      136.67      149.44     11.97 o
   6   0  12       19.70        7.60      7.66 o
   7   0  12       12.56       17.13      8.05 o
   8   0  12      276.07      316.99     20.64 o
   9   0  12        1.11       -1.21      8.51 o
  10   0  12       17.14       27.56      8.91 o
  -7   1  12        1.05       -4.34      9.50 o
  -6   1  12        1.62        3.31      8.21 o
  -5   1  12        9.92        3.45      9.01 o
  -4   1  12        0.57        1.86      6.71 o
  -3   1  12        0.92        1.03      7.21 o
  -2   1  12       15.55       10.90      7.47 o
  -1   1  12        0.62       -1.09      4.03 o
   0   1  12        0.40       -0.33      1.59 o
   1   1  12       40.07       36.99      2.58 o
   2   1  12       14.80       12.59      2.10 o
   3   1  12        4.30        6.08      1.86 o
   4   1  12        0.03        0.39      0.77 o
   5   1  12        9.61        7.18      6.51 o
   6   1  12       52.18       54.59      9.35 o
   7   1  12       77.83       72.60     12.36 o
   8   1  12       82.74       83.89     13.00 o
   9   1  12        3.50       -3.91     10.05 o
  10   1  12        4.61        1.82      9.10 o
  -7   2  12       12.52       10.97     10.28 o
  -6   2  12       14.35       12.68     10.31 o
  -5   2  12        4.04        2.69     10.31 o
  -4   2  12        7.49        5.18      9.54 o
  -3   2  12       24.23       17.88      7.34 o
  -2   2  12       18.63       17.61      7.39 o
  -1   2  12      144.64      168.46     15.53 o
   0   2  12       50.24       46.96      3.01 o
   1   2  12       60.24       51.59      3.38 o
   2   2  12        4.94        4.36      1.96 o
   3   2  12        3.47        3.74      1.78 o
   4   2  12       12.36       14.95      1.38 o
   5   2  12       35.79       36.71      5.27 o
   6   2  12        1.41       -4.99      6.35 o
   7   2  12      140.81      153.47     13.90 o
   8   2  12       13.47        3.83      9.72 o
   9   2  12        9.48        9.67      8.70 o
  10   2  12        1.38        1.65     10.13 o
  11   2  12        0.24      -10.44     10.72 o
  -7   3  12        3.76        1.30     11.02 o
  -6   3  12      201.16      269.73     20.87 o
  -5   3  12       32.16       38.40     12.21 o
  -4   3  12      219.22      275.00     19.06 o
  -3   3  12       43.82       53.37     10.82 o
  -2   3  12        0.28        3.92      8.10 o
  -1   3  12      216.53      223.21     10.36 o
   0   3  12        9.44        8.88      2.18 o
   1   3  12      169.30      180.24      5.53 o
   2   3  12       37.08       36.85      3.49 o
   3   3  12       59.04       62.13      3.93 o
   4   3  12       12.58       11.58      1.67 o
   5   3  12        0.49        2.61      3.86 o
   6   3  12        0.34        0.36      5.98 o
   7   3  12      589.93      671.73     25.86 o
   8   3  12      164.52      181.37     16.70 o
   9   3  12       15.38       20.75     10.34 o
  10   3  12       11.24       30.03     11.42 o
  11   3  12        2.31       -8.03     10.74 o
  -7   4  12        1.69        3.36      9.48 o
  -6   4  12        5.68        4.89     10.74 o
  -5   4  12       18.10       18.49     11.24 o
  -4   4  12      316.75      344.14     20.68 o
  -3   4  12       56.78       56.93     11.22 o
  -2   4  12      384.21      393.95     20.09 o
  -1   4  12      106.71      104.12      3.45 o
   0   4  12      194.28      189.02      6.62 o
   1   4  12      625.49      627.85     13.88 o
   2   4  12       82.33       70.09      4.27 o
   3   4  12      100.11       95.82      4.96 o
   4   4  12       27.36       29.86      3.02 o
   5   4  12        8.23        9.60      6.09 o
   6   4  12       53.81       49.82      8.98 o
   7   4  12      560.94      593.40     24.44 o
   8   4  12        8.38       18.09     10.94 o
   9   4  12       27.88       26.38      8.29 o
  10   4  12        6.07        3.04     10.52 o
  11   4  12        0.13        6.22      9.40 o
  -6   5  12        0.01       11.05     11.17 o
  -5   5  12       18.24       27.94     12.93 o
  -4   5  12       36.53       36.07     11.50 o
  -3   5  12       48.62       41.85     10.55 o
  -2   5  12       62.04       63.63      2.50 o
  -1   5  12       86.64       86.79      3.61 o
   0   5  12       33.14       31.86      3.07 o
   1   5  12       17.36       19.26      2.96 o
   2   5  12      324.50      321.00      6.86 o
   3   5  12       70.82       67.75      3.63 o
   4   5  12       59.42       56.87      3.53 o
   5   5  12      215.92      217.95      7.51 o
   6   5  12       55.37       58.66      9.61 o
   7   5  12       23.69       22.70      9.51 o
   8   5  12        1.65        1.47      9.44 o
   9   5  12       56.02       67.47     11.12 o
  10   5  12        3.87        2.61      9.42 o
  11   5  12       11.74        9.69     11.36 o
  -6   6  12        0.01        2.72     10.98 o
  -5   6  12        4.83       -2.88      8.75 o
  -4   6  12        0.05        2.59      9.48 o
  -3   6  12        4.86        2.56      7.95 o
  -2   6  12       20.72       19.78      3.34 o
  -1   6  12       84.49       85.24      6.32 o
   0   6  12       66.85       64.32      4.82 o
   1   6  12       19.63       18.72      2.91 o
   2   6  12       13.15       10.80      2.92 o
   3   6  12       22.32       19.47      3.20 o
   4   6  12      317.92      321.85      8.61 o
   5   6  12       53.73       55.90      3.79 o
   6   6  12      274.36      292.16      8.40 o
   7   6  12       44.35       52.32      3.92 o
   8   6  12      111.59      118.01     14.16 o
   9   6  12       65.87       89.83     13.33 o
  10   6  12       15.05       18.84     11.07 o
  -5   7  12       14.76       27.83     10.53 o
  -4   7  12        2.39        8.21      9.33 o
  -3   7  12        3.24        8.45      6.37 o
  -2   7  12        0.01       -5.65      5.65 o
  -1   7  12       37.77       36.72      4.10 o
   0   7  12        3.38       -0.97      4.91 o
   1   7  12       65.15       64.16      6.40 o
   2   7  12       55.62       53.52      4.65 o
   3   7  12       48.01       44.15      3.78 o
   4   7  12       88.91       89.56      5.54 o
   5   7  12        2.17        0.94      3.09 o
   6   7  12      110.15      122.33      7.03 o
   7   7  12       19.41       19.59      7.15 o
   8   7  12       77.44       94.17     13.05 o
   9   7  12       34.21       41.07     10.07 o
  10   7  12       32.37       46.94     13.02 o
  -4   8  12        3.63        7.52      6.12 o
  -3   8  12        0.45       -2.72      6.17 o
  -2   8  12        0.94        2.85      7.26 o
  -1   8  12        3.62        1.94      5.42 o
   0   8  12        4.59        2.65      5.00 o
   1   8  12       12.95       16.83      4.84 o
   2   8  12        9.11       11.48      4.50 o
   3   8  12       16.01        9.36      3.84 o
   4   8  12       21.36       21.33      3.32 o
   5   8  12       84.49       86.20      4.49 o
   6   8  12       16.93       14.03      4.37 o
   7   8  12        4.16        7.18      4.79 o
   8   8  12       12.02       22.53      9.04 o
   9   8  12        4.91        6.14      9.89 o
  10   8  12        7.59       12.74     10.59 o
  -3   9  12        3.36        7.61      6.37 o
  -2   9  12        0.00       -4.69      6.09 o
  -1   9  12       18.39       22.93      5.70 o
   0   9  12       20.70       15.94      5.45 o
   1   9  12       36.01       36.27      5.51 o
   2   9  12        6.73       11.89      4.57 o
   3   9  12        4.14        4.09      3.98 o
   4   9  12        6.40        6.15      3.45 o
   5   9  12        8.03       10.32      3.51 o
   6   9  12        0.66        0.59      3.49 o
   7   9  12        5.97        3.25      4.48 o
   8   9  12        0.00        1.65      9.44 o
   9   9  12        1.46        9.61      9.26 o
  -2  10  12        0.58       -5.07      6.31 o
  -1  10  12        0.98       -1.73      5.71 o
   0  10  12        3.99       10.59      9.02 o
   1  10  12        5.63        2.61      4.60 o
   2  10  12        0.78        1.22      4.31 o
   3  10  12       13.27        7.78      3.78 o
   4  10  12        2.06        3.74      6.60 o
   5  10  12        1.06        1.41      4.78 o
   6  10  12        4.25       -3.69      7.78 o
   7  10  12        3.41        7.41      5.40 o
   8  10  12        3.72        7.38      9.96 o
   0  11  12        1.35        2.23      9.17 o
   1  11  12        3.27        2.31      9.32 o
   2  11  12        5.05        9.79      8.76 o
   3  11  12        1.15        1.42      7.88 o
   4  11  12        1.68        0.82      7.65 o
   5  11  12        2.68        5.49      7.86 o
   6  11  12        4.03        8.03      5.78 o
  -1  -8  13       21.41       35.83      6.98 o
   0  -8  13        2.14        1.08      5.97 o
   1  -8  13       15.94       24.25      6.00 o
  -3  -7  13        0.08       -5.95      5.95 o
  -2  -7  13        0.14       -5.44      5.44 o
  -1  -7  13        2.59        4.44      5.50 o
   0  -7  13        3.41        0.11      5.28 o
   1  -7  13        1.16       -4.90      6.91 o
   2  -7  13       17.60       17.80      8.34 o
   3  -7  13       19.06       17.20      8.09 o
   4  -7  13        1.09       -6.38      7.29 o
  -5  -6  13        0.17       -1.34      8.49 o
  -4  -6  13        5.12        3.27      6.18 o
  -3  -6  13        9.70       16.34      6.51 o
  -2  -6  13        6.35        6.42      5.47 o
  -1  -6  13       39.70       38.73      6.79 o
   0  -6  13        1.09        0.79      5.37 o
   1  -6  13        0.00       -0.93      7.19 o
   2  -6  13        0.01       -0.42      7.54 o
   3  -6  13        5.07        4.54      4.88 o
   4  -6  13        0.64        4.35      5.16 o
   5  -6  13        0.17        5.87      5.40 o
   6  -6  13        2.23        9.52     11.10 o
  -6  -5  13        8.24       12.60      8.93 o
  -5  -5  13        1.89       -1.77      8.39 o
  -4  -5  13        8.88        2.58      8.67 o
  -3  -5  13        0.00       -1.74      7.71 o
  -2  -5  13        9.97       13.92      5.98 o
  -1  -5  13        4.18        8.15      5.43 o
   0  -5  13        2.02        1.63      5.13 o
   1  -5  13       68.79       75.58     10.56 o
   2  -5  13        3.07        1.58      6.57 o
   3  -5  13       10.24        6.88      4.81 o
   4  -5  13        0.94       -2.14      4.88 o
   5  -5  13        0.20        4.73      4.62 o
   6  -5  13        0.22        2.67      4.68 o
   7  -5  13        2.34        3.38     10.44 o
  -6  -4  13       15.71        9.22      8.15 o
  -5  -4  13       59.36       52.21     10.72 o
  -4  -4  13       95.61      106.52     12.89 o
  -3  -4  13       32.68       32.32      9.15 o
  -2  -4  13      129.60      131.14      8.20 o
  -1  -4  13       86.13       72.54      5.85 o
   0  -4  13       26.05       29.79      4.56 o
   1  -4  13       49.99       43.46      8.30 o
   2  -4  13        3.22        2.19      4.51 o
   3  -4  13       55.96       49.49      6.01 o
   4  -4  13        3.35        2.65      4.55 o
   5  -4  13       17.30        6.59      4.81 o
   6  -4  13        0.40        1.35      4.31 o
   7  -4  13        3.23        7.43      9.37 o
   8  -4  13        6.17       18.75     11.38 o
  -6  -3  13       21.37       21.11      9.60 o
  -5  -3  13       63.25       79.98     11.63 o
  -4  -3  13       25.18       33.72      9.98 o
  -3  -3  13      115.94      104.55      6.53 o
  -2  -3  13      132.96      136.15      7.62 o
  -1  -3  13        0.03       -0.47      4.67 o
   0  -3  13     1437.76     1568.31     23.70 o
   1  -3  13        6.22       14.83      3.68 o
   2  -3  13      178.30      181.12      8.97 o
   3  -3  13       87.43       78.67      6.63 o
   4  -3  13       25.76       20.65      4.79 o
   5  -3  13       74.52       56.04      5.83 o
   6  -3  13        4.70        5.34      3.99 o
   7  -3  13        8.95        7.27      8.33 o
   8  -3  13        0.01        8.49      9.83 o
  -7  -2  13        0.01        7.82      9.81 o
  -6  -2  13       12.32        4.93      7.72 o
  -5  -2  13        0.39       -3.24      7.78 o
  -4  -2  13        5.77        3.06      2.85 o
  -3  -2  13       38.54       38.45      4.08 o
  -2  -2  13       19.35       18.45      3.87 o
  -1  -2  13      797.20      804.25     15.48 o
   0  -2  13     1336.84     1359.75     30.14 o
   1  -2  13      103.63       88.69      6.05 o
   2  -2  13       64.67       70.13      5.00 o
   3  -2  13      592.85      613.52     13.86 o
   4  -2  13      580.31      583.06     13.01 o
   5  -2  13      139.33      147.20      7.12 o
   6  -2  13      223.23      255.40      8.25 o
   7  -2  13       61.27       64.95     12.70 o
   8  -2  13       28.53       29.80      9.38 o
   9  -2  13       49.97       61.78     12.14 o
  -7  -1  13        0.87       -4.12     10.35 o
  -6  -1  13       17.51       13.47      8.45 o
  -5  -1  13       12.15        7.82      7.90 o
  -4  -1  13        0.52       12.54      9.27 o
  -3  -1  13       20.91       18.45      1.14 o
  -2  -1  13       40.50       37.11      3.44 o
  -1  -1  13       47.65       36.85      9.14 o
   0  -1  13       81.18       82.14      5.04 o
   1  -1  13      138.98      138.33      6.55 o
   2  -1  13        6.64        4.15      3.57 o
   3  -1  13       44.02       41.25      3.74 o
   4  -1  13       71.81       72.16      5.02 o
   5  -1  13      119.75      112.70      5.00 o
   6  -1  13       22.03       18.92      2.02 o
   7  -1  13       41.38       43.71     11.26 o
   8  -1  13       82.06       92.01     12.72 o
   9  -1  13        0.65        7.62     10.00 o
  -7   0  13        1.15        4.44      8.80 o
  -6   0  13        0.93       -4.21      9.97 o
  -5   0  13        1.16       -0.82      8.80 o
  -4   0  13        3.61        4.80      8.55 o
  -3   0  13        8.29        8.43      8.67 o
  -2   0  13       35.11       40.87      9.95 o
  -1   0  13       38.86       41.09      3.38 o
   0   0  13       11.88       14.84      2.47 o
   1   0  13      164.47      161.02      5.59 o
   2   0  13       63.22       72.52      4.97 o
   3   0  13        2.57        2.85      2.38 o
   4   0  13       41.10       44.07      4.48 o
   5   0  13       15.24       13.50      0.98 o
   6   0  13        5.77        3.82      7.14 o
   7   0  13        0.64       -2.62      8.86 o
   8   0  13        0.12       -0.25      9.29 o
   9   0  13        3.36        6.50      9.22 o
  10   0  13        3.48        0.77     10.34 o
  -7   1  13        1.46       -2.53     10.10 o
  -6   1  13        8.61       10.66      8.12 o
  -5   1  13        0.39       -2.31      9.85 o
  -4   1  13        3.92       10.35      9.19 o
  -3   1  13        0.26       -1.52      7.20 o
  -2   1  13       20.87       17.14      7.97 o
  -1   1  13      112.80      116.51      7.34 o
   0   1  13       35.31       39.37      2.46 o
   1   1  13       61.98       56.31      3.06 o
   2   1  13       10.59        9.00      2.14 o
   3   1  13        4.67        3.98      2.01 o
   4   1  13       14.67       13.31      1.39 o
   5   1  13        6.12        5.19      6.30 o
   6   1  13        0.82       -1.93      7.74 o
   7   1  13        0.22       -5.17      9.03 o
   8   1  13       46.23       38.51      9.77 o
   9   1  13        3.11       -1.26      8.66 o
  10   1  13        9.49        2.03      9.54 o
  -7   2  13        0.68       -5.94     10.56 o
  -6   2  13       15.42       22.84     10.67 o
  -5   2  13        0.41        3.85      9.92 o
  -4   2  13       48.22       44.91     10.75 o
  -3   2  13        0.00       -0.63      8.54 o
  -2   2  13        2.96       -0.32      8.87 o
  -1   2  13        0.58       -0.59      4.16 o
   0   2  13      183.74      183.70      5.19 o
   1   2  13       26.90       26.47      2.96 o
   2   2  13       71.37       75.95      4.02 o
   3   2  13        0.00        0.95      2.11 o
   4   2  13        0.00       -0.15      1.53 o
   5   2  13        0.12        1.90      6.38 o
   6   2  13        0.02       -0.54      7.49 o
   7   2  13        1.60       -4.45      8.78 o
   8   2  13       13.36        1.78      9.08 o
   9   2  13        1.21       -3.44      9.58 o
  10   2  13        5.21        5.04      8.49 o
  -6   3  13       16.95       17.82     12.14 o
  -5   3  13        5.45        7.88     10.53 o
  -4   3  13      100.68      117.24     14.68 o
  -3   3  13        0.07       10.48      9.86 o
  -2   3  13       59.47       64.12     10.64 o
  -1   3  13       11.36        7.38      8.77 o
   0   3  13        0.41       -0.40      2.00 o
   1   3  13        0.49       -2.28      2.28 o
   2   3  13        9.40        8.63      2.41 o
   3   3  13       16.92       14.94      2.73 o
   4   3  13      185.71      195.66      4.91 o
   5   3  13       32.67       22.22      6.78 o
   6   3  13        0.24       -1.48      7.22 o
   7   3  13       44.79       42.23      9.89 o
   8   3  13       28.64       31.58     11.69 o
   9   3  13        1.10       -5.85      6.92 o
  10   3  13       22.53       29.61      9.70 o
  -6   4  13        9.07        9.34      9.51 o
  -5   4  13       87.00      111.32     14.43 o
  -4   4  13      279.83      339.81     20.97 o
  -3   4  13       22.33       30.21      9.90 o
  -2   4  13      552.14      569.82     24.09 o
  -1   4  13       23.10       20.12      1.16 o
   0   4  13      162.23      160.68      5.24 o
   1   4  13        9.70        9.87      2.86 o
   2   4  13       91.78       92.04      4.75 o
   3   4  13        0.38        1.24      2.40 o
   4   4  13      200.91      192.29     10.80 o
   5   4  13       27.22       20.97      6.87 o
   6   4  13       18.66       14.01      6.93 o
   7   4  13       46.70       57.24     11.14 o
   8   4  13       27.51       26.88     11.36 o
   9   4  13       43.71       47.66     10.40 o
  10   4  13       11.36       10.61      9.25 o
  -6   5  13        1.97        4.05     10.07 o
  -5   5  13       14.93        7.48      9.34 o
  -4   5  13        1.96       -8.74      8.74 o
  -3   5  13      155.50      171.92     16.17 o
  -2   5  13       51.27       49.11     11.32 o
  -1   5  13      551.96      544.50      7.23 o
   0   5  13      376.33      365.36      9.59 o
   1   5  13      263.76      260.73      7.44 o
   2   5  13      557.30      564.55     10.55 o
   3   5  13       12.06       13.33      3.50 o
   4   5  13      695.36      678.13     12.60 o
   5   5  13        0.00       -0.31      2.21 o
   6   5  13       19.84        7.12      8.35 o
   7   5  13        1.45        0.56      7.87 o
   8   5  13      172.68      208.29     17.39 o
   9   5  13      123.43      122.51     14.46 o
  10   5  13        2.93        0.80     10.24 o
  -5   6  13        4.74       20.08     11.00 o
  -4   6  13        4.41       11.73      9.75 o
  -3   6  13        5.26        1.97      9.54 o
  -2   6  13        0.02        0.24      2.38 o
  -1   6  13       50.73       46.96      3.21 o
   0   6  13       38.70       39.17      4.28 o
   1   6  13      347.70      351.61      7.89 o
   2   6  13       81.99       84.33      4.70 o
   3   6  13     1262.54     1270.25     13.62 o
   4   6  13      267.41      264.55      7.19 o
   5   6  13      275.96      296.65      8.66 o
   6   6  13      476.59      484.48     14.37 o
   7   6  13        0.16        8.10      8.30 o
   8   6  13      192.49      221.58     17.37 o
   9   6  13        0.28        0.52     10.04 o
  10   6  13        9.09       11.81      9.33 o
  -4   7  13        0.01       -1.21      9.43 o
  -3   7  13       19.36       18.52      8.88 o
  -2   7  13       37.67       42.26      6.77 o
  -1   7  13        8.43        6.84      5.46 o
   0   7  13       72.90       72.26      5.29 o
   1   7  13        2.55        2.44      3.44 o
   2   7  13        0.31       -0.47      3.70 o
   3   7  13        2.65        0.02      3.04 o
   4   7  13      116.52      118.37      5.05 o
   5   7  13      123.90      127.53      5.62 o
   6   7  13       28.66       29.93      4.44 o
   7   7  13       60.94       63.30      4.97 o
   8   7  13       36.91       38.62     10.22 o
   9   7  13        0.00       -1.79      8.87 o
  10   7  13       42.77       48.31     11.82 o
  -4   8  13       14.21       12.22      9.52 o
  -3   8  13        6.46        6.51      7.34 o
  -2   8  13        3.29       -0.64      5.44 o
  -1   8  13        0.13        1.76      5.25 o
   0   8  13        3.81        1.28      5.25 o
   1   8  13        9.19        9.93      4.98 o
   2   8  13       76.08       76.93      5.55 o
   3   8  13       17.76       16.31      3.95 o
   4   8  13        0.59       -0.02      3.76 o
   5   8  13       25.80       23.51      3.34 o
   6   8  13       14.99       16.11      4.41 o
   7   8  13       27.25       26.40      5.14 o
   8   8  13        0.71        1.14      8.43 o
   9   8  13       24.00       46.83     11.52 o
  -3   9  13        0.22        0.13      6.88 o
  -2   9  13        1.92        2.24      6.19 o
  -1   9  13        2.15        1.68      5.71 o
   0   9  13        2.91        4.07      4.98 o
   1   9  13        2.48        0.73      4.84 o
   2   9  13        6.82        5.05      5.17 o
   3   9  13        3.36        2.11      3.45 o
   4   9  13       10.56        8.03      3.47 o
   5   9  13        0.18       -3.36      3.36 o
   6   9  13        0.90        1.41      3.51 o
   7   9  13       10.34        8.70      9.62 o
   8   9  13        0.14       -1.18      9.26 o
  -1  10  13        7.82       14.01      6.02 o
   0  10  13        0.21       -4.44      5.64 o
   1  10  13        0.40       -1.46      5.04 o
   2  10  13        0.07       -1.61      4.75 o
   3  10  13        5.85        7.32      4.27 o
   4  10  13        0.00       -0.37      5.17 o
   5  10  13        1.81        4.70      4.87 o
   6  10  13        5.55        2.61      5.26 o
   7  10  13        2.34       -3.53      9.98 o
   1  11  13        4.32        8.67      8.58 o
   2  11  13        0.54       -0.64      7.98 o
   3  11  13        5.97       -0.95      7.99 o
   4  11  13        6.22        5.04      8.08 o
   5  11  13        0.15        2.20      5.95 o
   6  11  13        0.00       -0.18      5.65 o
  -2  -7  14        1.44       -2.46      6.01 o
  -1  -7  14        1.67        5.17      5.94 o
   0  -7  14        8.53        7.51      5.55 o
   1  -7  14        0.91        3.96      7.53 o
   2  -7  14        4.92       11.40      7.62 o
   3  -7  14        6.94       17.69      7.79 o
  -4  -6  14       12.89       14.30      6.25 o
  -3  -6  14        9.32        3.30      6.06 o
  -2  -6  14        6.17        5.44      5.71 o
  -1  -6  14        1.47        1.36      5.53 o
   0  -6  14       25.02       22.99      6.56 o
   1  -6  14        0.48        1.42      7.42 o
   2  -6  14       16.54       16.87      7.49 o
   3  -6  14        0.00        1.88      6.49 o
   4  -6  14        3.18       20.51     17.16 o
   5  -6  14       11.55        9.18      5.70 o
  -5  -5  14        3.29        3.46      8.57 o
  -4  -5  14        2.60        0.05      8.28 o
  -3  -5  14       11.42       -0.38      8.88 o
  -2  -5  14        8.64       14.51      5.80 o
  -1  -5  14        9.49       11.34      5.53 o
   0  -5  14        4.40        5.17      5.21 o
   1  -5  14       38.01       38.72      8.21 o
   2  -5  14        4.83        3.30      6.67 o
   3  -5  14        0.13        1.90      5.01 o
   4  -5  14       13.63       11.15      4.95 o
   5  -5  14        0.98        3.58      4.84 o
   6  -5  14        0.53       11.18      9.33 o
  -5  -4  14        4.16        8.75      9.54 o
  -4  -4  14        7.45        4.14      7.93 o
  -3  -4  14        0.04       -9.19      9.19 o
  -2  -4  14       81.29       95.23     12.22 o
  -1  -4  14        1.11        2.72      4.03 o
   0  -4  14      265.61      233.45     11.48 o
   1  -4  14       12.05        8.25      6.62 o
   2  -4  14        8.34        6.34      4.45 o
   3  -4  14       11.94        6.05      4.68 o
   4  -4  14        8.99        9.52      4.44 o
   5  -4  14        6.65        6.20      4.37 o
   6  -4  14        3.02       -5.25      8.31 o
   7  -4  14       21.20       27.94     10.24 o
  -6  -3  14        0.51        5.17      8.40 o
  -5  -3  14        7.76        5.84      7.64 o
  -4  -3  14        2.63       -9.05      9.05 o
  -3  -3  14       36.52       41.34      9.87 o
  -2  -3  14       38.99       32.90      5.13 o
  -1  -3  14       24.02       18.44      5.03 o
   0  -3  14       18.89       16.47      4.43 o
   1  -3  14       65.60       71.64      5.03 o
   2  -3  14       31.61       30.09      5.22 o
   3  -3  14       78.76       74.19      6.34 o
   4  -3  14       13.91        3.50      4.06 o
   5  -3  14       33.63       32.98      7.01 o
   6  -3  14        5.35        6.13      3.82 o
   7  -3  14        0.00        0.72      8.53 o
   8  -3  14        4.28       -2.62     10.40 o
  -6  -2  14        3.80       -0.17     10.54 o
  -5  -2  14        3.08       -3.39      9.00 o
  -4  -2  14        9.61        4.57      9.37 o
  -3  -2  14       21.97       16.98      9.31 o
  -2  -2  14        5.23        3.00      3.29 o
  -1  -2  14        3.19        3.19      4.13 o
   0  -2  14       43.73       44.04      5.72 o
   1  -2  14       27.85       24.19      4.34 o
   2  -2  14      163.48      179.17      6.82 o
   3  -2  14      194.68      190.79      8.47 o
   4  -2  14        0.63        5.47      3.88 o
   5  -2  14       53.62       53.29      5.09 o
   6  -2  14        0.00       -0.98      3.12 o
   7  -2  14       45.62       58.96     10.58 o
   8  -2  14       37.95       53.52     12.44 o
   9  -2  14       17.84       22.23      9.52 o
  -6  -1  14        0.87       -0.79      9.56 o
  -5  -1  14        3.38        4.47      9.12 o
  -4  -1  14        6.08       11.64      8.66 o
  -3  -1  14        4.43        0.12      8.38 o
  -2  -1  14       18.28       18.23      2.76 o
  -1  -1  14      183.95      160.19     17.11 o
   0  -1  14      108.48      108.68      7.09 o
   1  -1  14      526.51      504.35     13.65 o
   2  -1  14       46.61       33.21      4.80 o
   3  -1  14       14.21       17.17      3.28 o
   4  -1  14        6.77        7.52      3.56 o
   5  -1  14      167.46      159.15     13.11 o
   6  -1  14       38.99       35.58      9.04 o
   7  -1  14       28.38       21.53      9.36 o
   8  -1  14       30.90       29.44      9.73 o
   9  -1  14       21.63       29.39     10.22 o
  -6   0  14        3.77        0.92      8.60 o
  -5   0  14        0.07        3.56      8.74 o
  -4   0  14      129.54      130.27     13.37 o
  -3   0  14        0.17        0.21      8.54 o
  -2   0  14        9.14       10.18      9.27 o
  -1   0  14      107.19       98.93      8.37 o
   0   0  14       83.28       93.60      4.32 o
   1   0  14      178.16      171.68      6.11 o
   2   0  14       53.57       55.62      4.72 o
   3   0  14       19.20       19.37      2.97 o
   4   0  14       38.30       36.75      3.45 o
   5   0  14        0.00        0.26      0.84 o
   6   0  14        0.93        1.38      6.87 o
   7   0  14        1.00        6.28      9.17 o
   8   0  14        2.78        8.58      9.19 o
   9   0  14       22.10       23.29     10.72 o
  -6   1  14        0.07        7.15      9.75 o
  -5   1  14       53.42       48.24     10.61 o
  -4   1  14       66.70       72.98     11.67 o
  -3   1  14        0.08        7.36      9.12 o
  -2   1  14        3.49        0.26      7.88 o
  -1   1  14       16.80       18.48      9.51 o
   0   1  14       35.72       30.13      2.41 o
   1   1  14       37.49       35.57      2.81 o
   2   1  14       23.36       20.23      2.70 o
   3   1  14        0.84        0.31      2.17 o
   4   1  14       53.06       51.76      2.32 o
   5   1  14       13.67        4.98      7.13 o
   6   1  14        0.44       -4.64      8.45 o
   7   1  14        0.35       -5.83      8.76 o
   8   1  14        0.00       -4.21      9.56 o
   9   1  14        2.56       -9.68      9.81 o
  10   1  14        2.51        8.48     11.08 o
  -6   2  14        0.09       -8.70     10.97 o
  -5   2  14        0.48        1.46      8.58 o
  -4   2  14        6.62        9.72      9.31 o
  -3   2  14       40.87       51.44     10.06 o
  -2   2  14       12.61       18.78      9.06 o
  -1   2  14        1.91       -0.87      8.56 o
   0   2  14      208.03      223.39      5.76 o
   1   2  14        3.74        1.23      2.38 o
   2   2  14       34.14       37.98      3.10 o
   3   2  14       26.03       26.89      2.74 o
   4   2  14       25.82       20.16      2.52 o
   5   2  14        0.07        2.36      6.34 o
   6   2  14       78.09       65.93      9.55 o
   7   2  14        8.09        1.36      8.77 o
   8   2  14        5.77        0.42      8.16 o
   9   2  14        7.83        1.61      8.93 o
  10   2  14        2.04       -4.74     10.53 o
  -6   3  14        0.07        0.88     11.22 o
  -5   3  14        1.75       -0.60     11.89 o
  -4   3  14        0.03       -0.47      9.56 o
  -3   3  14        6.48        0.31      8.65 o
  -2   3  14        0.11       -3.66      9.47 o
  -1   3  14        2.96       -2.70      8.92 o
   0   3  14        0.03       -2.58      3.43 o
   1   3  14        1.24        0.74      2.39 o
   2   3  14       10.66       10.29      2.54 o
   3   3  14       10.00       13.20      3.15 o
   4   3  14       15.17       14.63      2.07 o
   5   3  14        0.32       -0.07      6.13 o
   6   3  14        7.56        6.59      7.24 o
   7   3  14        0.67        3.53      8.47 o
   8   3  14      196.58      184.50     16.79 o
   9   3  14       31.41       19.95      9.83 o
  10   3  14       22.26       40.22     12.07 o
  -6   4  14        3.52        3.95      9.62 o
  -5   4  14        0.01        6.37      9.72 o
  -4   4  14        9.49        8.92      9.60 o
  -3   4  14        4.00       -2.49      8.62 o
  -2   4  14       22.22       30.23      9.71 o
  -1   4  14        0.15       -9.34      9.34 o
   0   4  14       89.18       86.65      4.79 o
   1   4  14       33.58       33.23      3.39 o
   2   4  14        6.09        3.57      2.60 o
   3   4  14        6.28        2.25      2.77 o
   4   4  14        9.48        9.67      2.61 o
   5   4  14        0.30        0.63      0.84 o
   6   4  14        2.44       -1.84      6.46 o
   7   4  14        1.91        0.96      8.81 o
   8   4  14        6.30        3.11      9.04 o
   9   4  14        0.76       -1.65      9.22 o
  10   4  14        1.04        5.72      9.81 o
  -5   5  14        4.13       13.74      9.86 o
  -4   5  14       30.32       27.27     10.24 o
  -3   5  14       30.93       44.50     11.47 o
  -2   5  14        0.86        4.11      8.96 o
  -1   5  14       83.93       82.50      2.74 o
   0   5  14        4.02        7.30      3.27 o
   1   5  14       10.46        8.32      3.12 o
   2   5  14       19.28       16.71      3.44 o
   3   5  14       91.26       97.14      5.18 o
   4   5  14        0.12       -0.54      3.11 o
   5   5  14       29.29       33.06      3.16 o
   6   5  14       36.93       40.91      9.13 o
   7   5  14       66.89       95.94     12.37 o
   8   5  14        4.68        5.87      9.90 o
   9   5  14        9.67       10.12      8.92 o
  10   5  14        1.36       -9.76      9.80 o
  -5   6  14        0.30       -5.49     11.09 o
  -4   6  14       25.76       28.44     10.90 o
  -3   6  14        3.03        2.81      9.35 o
  -2   6  14       43.69       52.33     10.27 o
  -1   6  14       68.15       60.26      4.44 o
   0   6  14      127.36      125.58      6.79 o
   1   6  14      287.33      292.86     11.82 o
   2   6  14       20.87       24.55      3.48 o
   3   6  14      119.07      115.51      5.11 o
   4   6  14      127.95      135.27      5.06 o
   5   6  14        2.67        1.36      3.08 o
   6   6  14      148.21      132.20     13.06 o
   7   6  14       71.93       99.51     12.62 o
   8   6  14       52.41       74.22     12.18 o
   9   6  14       27.70       40.00     11.92 o
  10   6  14       12.39        9.16      9.00 o
  -4   7  14        2.80        2.54     10.26 o
  -3   7  14       14.78       13.46      9.36 o
  -2   7  14       25.42       31.05      9.34 o
  -1   7  14        0.24       -0.21      3.15 o
   0   7  14       21.77       19.45      3.87 o
   1   7  14       53.94       54.84      4.90 o
   2   7  14      101.49      100.38      6.03 o
   3   7  14       36.53       40.09      3.69 o
   4   7  14        3.31        3.94      2.90 o
   5   7  14      184.49      174.35      7.67 o
   6   7  14        0.22       -0.06      3.49 o
   7   7  14       24.16       24.95     10.31 o
   8   7  14       49.52       80.97     13.25 o
   9   7  14        2.48       11.84      9.90 o
  -3   8  14        4.20        7.41      9.08 o
  -2   8  14        1.50        3.78      5.67 o
  -1   8  14        3.64        3.13      5.49 o
   0   8  14       30.42       22.56      3.97 o
   1   8  14        1.83       -0.06      3.45 o
   2   8  14       11.51        8.61      3.71 o
   3   8  14       10.65        5.02      3.49 o
   4   8  14       24.07       22.27      3.50 o
   5   8  14       16.50       19.69      3.33 o
   6   8  14        9.62        9.29      4.29 o
   7   8  14        5.95       11.82      9.12 o
   8   8  14       49.54       58.45     13.23 o
   9   8  14       24.39       21.12     10.50 o
  -2   9  14        0.88       -2.28      6.57 o
  -1   9  14        0.05        4.05      5.87 o
   0   9  14        1.71       -0.54      5.11 o
   1   9  14        2.45       -0.18      4.92 o
   2   9  14        2.16       -0.32      3.68 o
   3   9  14        1.70        2.37      3.68 o
   4   9  14        0.40       -1.42      3.51 o
   5   9  14        2.85        3.16      3.57 o
   6   9  14        7.72        9.89      3.68 o
   7   9  14        4.78        5.45      8.20 o
   8   9  14        2.76        5.42      8.71 o
   0  10  14        0.98       -1.47      5.78 o
   1  10  14        1.90       -3.41      6.83 o
   2  10  14        0.34       -2.28      4.72 o
   3  10  14        0.38        0.87      3.94 o
   4  10  14        0.00        0.10      5.28 o
   5  10  14        0.35        0.12      5.07 o
   6  10  14        0.00       -1.04      5.07 o
   7  10  14        0.36       -6.86      8.64 o
   2  11  14        0.95        0.57      9.14 o
   3  11  14        0.05        0.37      8.41 o
   4  11  14        0.47        2.61      6.19 o
   5  11  14        0.21       -1.81      6.15 o
  -2  -6  15        0.02       -6.17      6.34 o
  -1  -6  15        0.50       -2.04      5.81 o
   0  -6  15        0.78       -2.56      7.48 o
   1  -6  15        0.04       -2.59      5.38 o
   2  -6  15        0.21        0.22      7.74 o
   3  -6  15        0.00        3.77      6.92 o
   4  -6  15        0.05       -5.40      6.53 o
  -4  -5  15        6.69        9.74      9.09 o
  -3  -5  15        0.20       -0.52      7.99 o
  -2  -5  15       13.69       16.96      5.65 o
  -1  -5  15        7.21        9.36      5.76 o
   0  -5  15       36.87       33.57      6.54 o
   1  -5  15        4.66        3.50      5.25 o
   2  -5  15        0.26       -2.93      6.53 o
   3  -5  15        8.94       11.88      8.18 o
   4  -5  15        9.00       10.18      5.00 o
   5  -5  15        0.52        7.63      8.63 o
  -4  -4  15        2.25       -0.53      8.70 o
  -3  -4  15        7.51        0.28      8.71 o
  -2  -4  15        3.31        6.44      7.70 o
  -1  -4  15       15.46       19.90      6.21 o
   0  -4  15        5.70        8.19      5.49 o
   1  -4  15        2.01       -0.81      5.30 o
   2  -4  15        1.15        1.15      4.68 o
   3  -4  15        9.05       16.28      5.05 o
   4  -4  15        1.14        4.54      4.74 o
   5  -4  15        0.44        3.18      4.63 o
   6  -4  15        7.24       12.28      8.52 o
  -5  -3  15        0.02       -0.17      8.40 o
  -4  -3  15        0.09       -8.51      8.51 o
  -3  -3  15        2.43        1.80      8.25 o
  -2  -3  15        0.32        2.61      8.70 o
  -1  -3  15       20.39       27.24      9.60 o
   0  -3  15       10.15       10.88      5.19 o
   1  -3  15        0.58        2.32      4.80 o
   2  -3  15       26.71       20.80      4.77 o
   3  -3  15        5.06        4.35      4.31 o
   4  -3  15       23.30       13.63      4.63 o
   5  -3  15        1.34        1.75      4.18 o
   6  -3  15        3.77        0.82      7.71 o
   7  -3  15        2.11        0.43      9.96 o
  -5  -2  15        1.83        4.00      9.35 o
  -4  -2  15        7.37        7.24      9.08 o
  -3  -2  15        1.12        0.55      8.15 o
  -2  -2  15        0.02       -1.41      8.30 o
  -1  -2  15        7.31       10.87      6.22 o
   0  -2  15       45.93       44.38      9.94 o
   1  -2  15        7.58        7.84      3.57 o
   2  -2  15       10.03        9.99      4.05 o
   3  -2  15       51.12       49.52      7.28 o
   4  -2  15       14.05       13.89      5.20 o
   5  -2  15      165.96      163.47      9.68 o
   6  -2  15        5.61        6.67      8.89 o
   7  -2  15       13.09        6.18     10.05 o
   8  -2  15       26.28       10.99     10.33 o
  -6  -1  15       13.67        9.26      9.19 o
  -5  -1  15        0.49       -0.83      9.30 o
  -4  -1  15       32.03       32.52     10.20 o
  -3  -1  15       31.29       24.78      8.67 o
  -2  -1  15        5.36        2.47      9.41 o
  -1  -1  15       79.11       82.55      5.61 o
   0  -1  15       93.06       92.34      9.67 o
   1  -1  15        8.81        7.42      3.39 o
   2  -1  15        4.25        5.51      3.86 o
   3  -1  15       70.81       75.28      5.80 o
   4  -1  15      177.05      184.23     11.00 o
   5  -1  15      176.12      139.19     15.16 o
   6  -1  15       41.10       48.42      9.76 o
   7  -1  15       17.18       16.21      8.40 o
   8  -1  15        5.55       11.54      9.37 o
   9  -1  15       39.65       54.02     12.62 o
  -6   0  15       17.17       19.69     10.87 o
  -5   0  15        3.18       11.03      8.75 o
  -4   0  15        0.81        3.56      8.37 o
  -3   0  15        4.79        3.94      9.49 o
  -2   0  15       17.48       27.50      8.50 o
  -1   0  15      109.07      100.60      4.94 o
   0   0  15      371.52      403.85      9.98 o
   1   0  15      102.95      106.14      5.46 o
   2   0  15       10.58       11.94      3.46 o
   3   0  15        4.64        3.32      2.67 o
   4   0  15        9.42        7.12      2.22 o
   5   0  15        3.14        1.79      1.27 o
   6   0  15        6.97       10.14      7.70 o
   7   0  15       31.10       39.99     11.60 o
   8   0  15       15.79       20.79      8.80 o
   9   0  15       24.92       19.88     10.08 o
  -6   1  15        1.73        2.14      8.92 o
  -5   1  15        0.01        0.97     10.34 o
  -4   1  15        0.06       -5.63      9.38 o
  -3   1  15        0.61       -4.03      9.38 o
  -2   1  15        6.78        4.23      7.73 o
  -1   1  15      135.33      120.78     15.28 o
   0   1  15      197.91      208.53      5.05 o
   1   1  15        0.06       -0.92      2.58 o
   2   1  15       67.55       60.23      3.69 o
   3   1  15        5.47        5.78      2.39 o
   4   1  15       53.61       44.91      2.64 o
   5   1  15       36.03       29.29      7.60 o
   6   1  15        0.48        0.94      7.62 o
   7   1  15       80.54       90.53     12.76 o
   8   1  15        1.93        3.42      8.69 o
   9   1  15        6.42        1.56      9.32 o
  -6   2  15        1.73       -2.25     11.07 o
  -5   2  15       42.30       45.76     12.95 o
  -4   2  15       13.07       25.52     10.10 o
  -3   2  15      109.79      154.96     15.28 o
  -2   2  15        0.27       -0.33      9.51 o
  -1   2  15        2.07       -0.22      9.39 o
   0   2  15        3.04        3.57      2.20 o
   1   2  15       29.68       28.70      3.27 o
   2   2  15        1.04        1.01      2.17 o
   3   2  15      115.36      113.62      4.65 o
   4   2  15       13.39       13.77      2.08 o
   5   2  15       16.50        8.41      6.11 o
   6   2  15        6.20        3.07      7.66 o
   7   2  15        0.19       -3.79      8.28 o
   8   2  15        3.71       -3.29      8.02 o
   9   2  15        8.56        8.51      8.74 o
  10   2  15        2.23        5.90      8.63 o
  -5   3  15       30.23       34.63     11.40 o
  -4   3  15        3.38       -0.11     10.01 o
  -3   3  15       18.09       17.59      9.59 o
  -2   3  15        1.07        3.66      9.46 o
  -1   3  15        5.40        8.44      8.16 o
   0   3  15        0.78        1.49      1.91 o
   1   3  15       66.68       68.66      6.53 o
   2   3  15        0.37       -2.57      2.57 o
   3   3  15        0.44        2.92      3.70 o
   4   3  15        2.78        1.25      2.24 o
   5   3  15       20.25       12.71      6.36 o
   6   3  15       12.86       15.68      7.31 o
   7   3  15        0.47       -2.70      8.31 o
   8   3  15        3.08        6.64      9.74 o
   9   3  15        0.98       -3.11     10.02 o
  10   3  15        1.41       -0.78     10.17 o
  -5   4  15       11.18       -4.89     10.66 o
  -4   4  15        9.45        8.37      9.07 o
  -3   4  15       54.84       58.50     12.13 o
  -2   4  15        6.53       -7.27     10.10 o
  -1   4  15        4.28        0.13      9.72 o
   0   4  15        7.72        9.33      2.46 o
   1   4  15        0.93        1.35      2.71 o
   2   4  15        1.92        0.96      2.82 o
   3   4  15       12.70       11.64      3.04 o
   4   4  15       25.69       28.79      3.17 o
   5   4  15       33.74       32.12      1.88 o
   6   4  15        1.09        1.44      7.48 o
   7   4  15        2.22       -0.07      7.42 o
   8   4  15        0.55        7.00      8.80 o
   9   4  15       27.74       26.39     11.49 o
  10   4  15        0.00       -5.92     10.88 o
  -5   5  15        0.28       -0.91     11.58 o
  -4   5  15       12.02       11.85     10.21 o
  -3   5  15       12.97        2.62      8.78 o
  -2   5  15        0.00        0.94      8.64 o
  -1   5  15       11.59        7.78      7.72 o
   0   5  15        4.80        1.34      3.23 o
   1   5  15       53.97       53.57      5.10 o
   2   5  15       71.29       68.91      4.75 o
   3   5  15      101.72       98.91      5.21 o
   4   5  15        2.59        0.56      3.04 o
   5   5  15        9.57        9.01      2.28 o
   6   5  15        0.30        0.90      7.30 o
   7   5  15       13.89       17.58      8.47 o
   8   5  15        2.53       -8.03      8.03 o
   9   5  15        1.33        0.48      9.18 o
  10   5  15       12.57        7.21      8.95 o
  -4   6  15        4.74       -4.30     10.58 o
  -3   6  15        0.75       -9.38      9.38 o
  -2   6  15       29.73       30.70      9.85 o
  -1   6  15        3.25        0.87      8.62 o
   0   6  15        1.85        1.30      3.20 o
   1   6  15       59.85       63.70      5.70 o
   2   6  15        8.59        8.14      3.61 o
   3   6  15       12.04       10.55      3.45 o
   4   6  15        1.21        0.37      3.34 o
   5   6  15      179.57      185.42     17.74 o
   6   6  15       16.19       13.39      8.07 o
   7   6  15        5.24       14.14      8.05 o
   8   6  15       69.56       65.70     12.39 o
   9   6  15       10.27       20.18     10.09 o
  -3   7  15        1.08       -6.88     10.47 o
  -2   7  15        3.82        5.95      8.82 o
  -1   7  15        0.61       -2.05      7.12 o
   0   7  15        1.47        3.73      3.47 o
   1   7  15        6.23        7.07      3.55 o
   2   7  15        0.62        0.68      3.60 o
   3   7  15       12.77        6.48      3.27 o
   4   7  15        5.94        6.26      2.92 o
   5   7  15        1.88        3.45      3.45 o
   6   7  15        9.28        7.40      7.61 o
   7   7  15        8.03       16.21      9.52 o
   8   7  15      119.90      162.33     16.64 o
   9   7  15        8.73       10.29     10.55 o
  -2   8  15        1.62       -4.33      8.52 o
  -1   8  15        2.01        4.00      5.68 o
   0   8  15        0.75        0.45      3.68 o
   1   8  15        1.49       -0.86      3.47 o
   2   8  15        2.11        2.73      3.66 o
   3   8  15       38.17       32.81      4.49 o
   4   8  15        1.36       -0.20      3.55 o
   5   8  15       15.34       11.05      3.61 o
   6   8  15       30.82       32.02      7.06 o
   7   8  15       11.76       14.52      9.24 o
   8   8  15      104.17      106.45     13.90 o
  -1   9  15        0.72        4.29      6.15 o
   0   9  15       11.14        5.75      5.87 o
   1   9  15       20.04       16.92      4.26 o
   2   9  15        0.47        0.82      3.96 o
   3   9  15       22.30       24.71      4.51 o
   4   9  15       14.23        7.12      3.90 o
   5   9  15        8.88       10.53      3.77 o
   6   9  15        0.28        3.13      5.02 o
   7   9  15       11.06       20.74      5.96 o
   1  10  15        0.21       -0.08      4.41 o
   2  10  15        0.46       -1.19      4.12 o
   3  10  15        2.29        3.89      5.25 o
   4  10  15        2.39        2.77      5.47 o
   5  10  15        1.23        6.51      5.44 o
   6  10  15        0.29        0.46      9.00 o
   0  -6  16        5.56       15.95      6.32 o
   1  -6  16        5.86        2.75      5.93 o
  -2  -5  16        1.29        1.04      6.36 o
  -1  -5  16        7.88       10.93      6.06 o
   0  -5  16        0.91        0.82      5.74 o
   1  -5  16        4.76        6.33      5.61 o
   2  -5  16        0.06        0.77      6.92 o
   3  -5  16        0.37        2.48      5.26 o
   4  -5  16        1.54       10.35      6.43 o
  -3  -4  16        0.41       -1.50      9.49 o
  -2  -4  16        0.27        9.05      8.51 o
  -1  -4  16        6.83        9.32      6.78 o
   0  -4  16        0.62        2.23      5.08 o
   1  -4  16        0.65        0.03      5.22 o
   2  -4  16        0.07        2.05      6.08 o
   3  -4  16        0.40        0.89      4.87 o
   4  -4  16        3.88        1.79      4.78 o
   5  -4  16        0.25       -6.79      8.40 o
   6  -4  16        1.21        1.83     10.28 o
  -4  -3  16        4.68        3.33      8.04 o
  -3  -3  16        4.63        2.41      9.34 o
  -2  -3  16        4.11       11.17      9.38 o
  -1  -3  16        0.72        5.08      8.58 o
   0  -3  16        1.70        0.36      5.15 o
   1  -3  16        0.19        2.83      4.61 o
   2  -3  16        3.91        1.06      4.43 o
   3  -3  16        4.28        0.98      4.11 o
   4  -3  16       10.28        6.34      4.10 o
   5  -3  16       21.65       28.45      8.85 o
   6  -3  16        1.50        3.83      9.60 o
   7  -3  16        0.92        5.42      8.47 o
  -5  -2  16        1.25        0.37     10.34 o
  -4  -2  16        5.63        5.05      9.15 o
  -3  -2  16        4.39       -1.22      9.62 o
  -2  -2  16        1.09        1.26      6.83 o
  -1  -2  16       18.11       21.75      9.41 o
   0  -2  16       16.69       14.24      7.18 o
   1  -2  16        0.06       -1.76      3.63 o
   2  -2  16       44.65       38.84      5.09 o
   3  -2  16       54.00       53.51      5.53 o
   4  -2  16        0.07        1.87      3.93 o
   5  -2  16       21.27       20.61      6.37 o
   6  -2  16       13.52       16.15      9.33 o
   7  -2  16       20.29       24.35      8.31 o
  -5  -1  16        0.33       -6.11     10.02 o
  -4  -1  16       18.07       13.87      9.61 o
  -3  -1  16        2.84        0.16      9.50 o
  -2  -1  16       49.41       48.99     10.93 o
  -1  -1  16        0.28       -2.15      9.13 o
   0  -1  16       17.32       15.98      4.01 o
   1  -1  16       34.88       27.29      3.75 o
   2  -1  16        8.53        3.79      3.78 o
   3  -1  16        2.79       -0.39      3.80 o
   4  -1  16        1.05       -0.08      3.44 o
   5  -1  16       47.50       47.12      4.26 o
   6  -1  16       31.86       34.25      9.73 o
   7  -1  16       25.87       24.63      9.98 o
   8  -1  16       11.41       11.09      8.88 o
  -5   0  16        4.40       18.04     10.36 o
  -4   0  16        0.18        1.57      7.84 o
  -3   0  16        3.67        9.21      8.59 o
  -2   0  16       26.58       37.15     10.44 o
  -1   0  16        3.51        5.99      8.23 o
   0   0  16      198.58      193.88     10.07 o
   1   0  16        3.18        1.12      3.09 o
   2   0  16      220.81      214.62      8.40 o
   3   0  16       14.14       15.58      2.63 o
   4   0  16        6.26        3.55      2.48 o
   5   0  16        4.49        3.31      1.77 o
   6   0  16        7.87       -1.72      7.77 o
   7   0  16       20.30       17.46      9.03 o
   8   0  16       37.92       36.42     11.72 o
  -5   1  16        0.07       -2.51      9.64 o
  -4   1  16        5.35        5.53     11.14 o
  -3   1  16        0.10        6.27      9.63 o
  -2   1  16        2.40        0.10      9.16 o
  -1   1  16      170.80      165.66     15.58 o
   0   1  16       61.90       66.38      5.01 o
   1   1  16      737.64      717.98     10.09 o
   2   1  16        0.33        0.64      2.67 o
   3   1  16        9.94       13.72      2.90 o
   4   1  16      221.25      200.91      5.27 o
   5   1  16        3.70       -1.12      6.70 o
   6   1  16       68.66       57.15     10.07 o
   7   1  16       10.63        9.41      9.06 o
   8   1  16       11.00        8.10      9.28 o
   9   1  16        0.00       -6.84      9.85 o
  -5   2  16        1.60       -5.91      9.22 o
  -4   2  16        0.24        3.56     10.76 o
  -3   2  16        3.78        2.89      8.84 o
  -2   2  16        0.35       -0.05      9.82 o
  -1   2  16        0.07       -2.04     10.80 o
   0   2  16       38.91       46.35      6.05 o
   1   2  16      114.25      130.07      6.67 o
   2   2  16       10.81        6.65      2.91 o
   3   2  16       35.16       28.19      3.07 o
   4   2  16        0.12        0.84      2.43 o
   5   2  16        4.46        0.11      6.00 o
   6   2  16       52.49       45.81      9.48 o
   7   2  16        0.75        5.38      7.84 o
   8   2  16       60.11       81.46     12.15 o
   9   2  16        6.20        1.02      9.48 o
  -5   3  16        0.31       11.11     10.89 o
  -4   3  16       81.51       68.19     12.79 o
  -3   3  16       17.33       27.04     11.16 o
  -2   3  16       11.38       12.99      9.87 o
  -1   3  16        0.08       -2.90      8.52 o
   0   3  16       12.72       13.17      3.60 o
   1   3  16       24.51       19.42      3.55 o
   2   3  16        6.12        7.58      3.16 o
   3   3  16        1.06       -3.56      3.56 o
   4   3  16        0.04       -1.36      2.55 o
   5   3  16       16.06        5.44      6.17 o
   6   3  16        0.00        3.14      7.09 o
   7   3  16        0.02       -4.49      8.00 o
   8   3  16        4.05       -2.32      9.07 o
   9   3  16        0.02        0.63      9.71 o
  -4   4  16        0.45       -5.31     10.42 o
  -3   4  16       11.79       19.54      9.47 o
  -2   4  16        3.18        2.24      9.28 o
  -1   4  16        5.07       -1.71      9.60 o
   0   4  16       42.18       41.45      3.05 o
   1   4  16       14.81       12.24      3.46 o
   2   4  16       15.15       12.20      3.20 o
   3   4  16       22.54       25.73      3.29 o
   4   4  16        8.34        5.44      2.94 o
   5   4  16       17.23       17.80      1.71 o
   6   4  16        0.47        6.75      7.43 o
   7   4  16       13.47       13.08      8.72 o
   8   4  16        0.44        8.12      8.14 o
   9   4  16        0.00       -9.15      9.15 o
  -4   5  16        0.11       -2.08     10.69 o
  -3   5  16        3.44        1.21     10.10 o
  -2   5  16        7.63        5.51      8.69 o
  -1   5  16       21.08       29.54      9.28 o
   0   5  16        2.63        4.34      2.27 o
   1   5  16       20.61       17.39      5.78 o
   2   5  16        0.51        0.91      3.35 o
   3   5  16        0.85       -0.02      3.15 o
   4   5  16       27.45       29.57      3.55 o
   5   5  16       23.04       27.24      7.83 o
   6   5  16        5.54        5.63      7.00 o
   7   5  16        1.36        0.28      6.87 o
   8   5  16       14.08        5.46      8.62 o
   9   5  16       27.11       23.28      9.79 o
  -3   6  16        0.83        0.49      8.60 o
  -2   6  16        2.12       -0.37      9.02 o
  -1   6  16       13.64       14.98      7.95 o
   0   6  16       25.97       23.41      8.70 o
   1   6  16        4.56        6.10      3.63 o
   2   6  16       42.14       40.49      5.35 o
   3   6  16      126.64      129.87      6.10 o
   4   6  16        0.26       -1.04      3.44 o
   5   6  16       90.18       92.14     10.36 o
   6   6  16       40.55       33.47      8.78 o
   7   6  16        0.80        1.25      7.48 o
   8   6  16       48.41       55.68     11.34 o
   9   6  16        0.64       -4.70      9.98 o
  -3   7  16        0.00       -6.51     10.63 o
  -2   7  16        0.17       -4.28      9.38 o
  -1   7  16        2.17        6.07      8.27 o
   0   7  16        1.64        0.18      8.08 o
   1   7  16       28.12       32.28      4.74 o
   2   7  16       18.68       20.34      4.30 o
   3   7  16       24.01       27.66      5.55 o
   4   7  16        1.35        0.97      4.52 o
   5   7  16        4.73        6.66      5.40 o
   6   7  16       65.33       78.94     11.34 o
   7   7  16        0.02       -3.05      8.06 o
   8   7  16       11.99       30.76     11.20 o
  -2   8  16        9.11        8.35      9.20 o
  -1   8  16        5.70        2.06      8.45 o
   0   8  16        9.81       26.88      8.87 o
   1   8  16        0.04        1.08      3.70 o
   2   8  16        7.95        5.88      3.75 o
   3   8  16        0.13        0.50      3.69 o
   4   8  16       32.09       28.01      4.38 o
   5   8  16        0.12        0.08      3.54 o
   6   8  16       41.77       29.56      6.36 o
   7   8  16        0.00        1.77      7.96 o
   8   8  16       14.62       17.86     10.12 o
   0   9  16        0.16       -0.36      5.99 o
   1   9  16       11.91       16.17      5.86 o
   2   9  16        2.27        3.16      4.25 o
   3   9  16        0.32        0.58      4.06 o
   4   9  16       27.85       36.19      4.69 o
   5   9  16        6.89       10.14     11.29 o
   6   9  16        1.70        9.20      5.35 o
   7   9  16        3.55        7.03      5.89 o
   2  10  16        1.54       -2.03      4.64 o
   3  10  16        0.84        2.84      5.65 o
   4  10  16        4.52        6.84      5.47 o
   5  10  16        1.30        5.64      8.81 o
   0  -5  17        0.04       -3.04      8.59 o
   1  -5  17        2.41        6.36      6.18 o
   2  -5  17        5.72        6.62      7.50 o
  -2  -4  17        4.64       -7.74      9.36 o
  -1  -4  17        8.46       -1.08      5.86 o
   0  -4  17        8.40       14.43      5.71 o
   1  -4  17        2.23       -0.13      5.61 o
   2  -4  17        4.86        4.20      6.78 o
   3  -4  17        9.60        9.63      5.17 o
   4  -4  17        0.68        2.12      9.30 o
  -3  -3  17        0.03       -4.74      9.79 o
  -2  -3  17       20.22       26.01      9.44 o
  -1  -3  17        0.49       -8.27      8.27 o
   0  -3  17       18.39       23.77      5.83 o
   1  -3  17        0.02        3.53      5.33 o
   2  -3  17        0.94        3.63      8.74 o
   3  -3  17       20.36       22.32      5.17 o
   4  -3  17        0.99        2.09      4.25 o
   5  -3  17        5.84        7.80      8.88 o
   6  -3  17        1.60        1.19      8.66 o
  -4  -2  17       10.47       12.20      8.94 o
  -3  -2  17        1.49        0.67      8.03 o
  -2  -2  17       23.70       14.49      8.56 o
  -1  -2  17        2.85        3.25      8.83 o
   0  -2  17        0.13       -4.02      9.49 o
   1  -2  17        0.30        3.20      5.11 o
   2  -2  17        1.35        6.58      4.09 o
   3  -2  17        4.05        6.34      3.79 o
   4  -2  17        7.70        8.00      3.89 o
   5  -2  17        0.05        6.73      8.02 o
   6  -2  17        2.06        4.39      8.43 o
   7  -2  17       21.03       15.36     10.65 o
  -4  -1  17        0.69        0.33      8.97 o
  -3  -1  17        2.73        8.63      8.07 o
  -2  -1  17        0.45        4.44      7.67 o
  -1  -1  17        2.11        6.18      8.81 o
   0  -1  17        8.01       17.38      9.15 o
   1  -1  17       24.22       23.34      5.15 o
   2  -1  17        0.03        0.12      3.59 o
   3  -1  17        2.68        1.63      4.06 o
   4  -1  17        0.65        1.39      3.70 o
   5  -1  17        0.15       -3.19      7.20 o
   6  -1  17        0.00       -7.28      7.52 o
   7  -1  17       10.90       13.22      9.47 o
  -4   0  17        0.05        1.80      8.53 o
  -3   0  17       26.44       32.84     10.82 o
  -2   0  17       27.76       12.04      8.60 o
  -1   0  17        0.57        6.24      8.16 o
   0   0  17        3.31        0.18      9.40 o
   1   0  17       23.16       25.35      5.05 o
   2   0  17        8.19        9.19      3.05 o
   3   0  17        0.96       -0.41      2.85 o
   4   0  17        1.11        2.21      3.86 o
   5   0  17        8.79       -0.08      7.22 o
   6   0  17       21.98       22.42      9.06 o
   7   0  17        1.58        3.70      8.69 o
   8   0  17        0.05        5.29     10.37 o
  -4   1  17       52.35       44.94     11.18 o
  -3   1  17       25.04       24.84      9.01 o
  -2   1  17        4.32        0.55      7.71 o
  -1   1  17      119.75      113.51     14.01 o
   0   1  17       56.16       60.08     13.07 o
   1   1  17       20.72       16.55      4.40 o
   2   1  17      156.42      145.00      5.33 o
   3   1  17       11.26        6.04      3.11 o
   4   1  17       63.99       59.08      4.66 o
   5   1  17       67.44       56.76      9.67 o
   6   1  17        0.48       -0.68      7.37 o
   7   1  17        6.47       10.04      8.30 o
   8   1  17       19.75       18.99     10.22 o
  -4   2  17        8.45       15.25     10.89 o
  -3   2  17        2.12       -3.47      9.00 o
  -2   2  17       22.56       17.46      9.10 o
  -1   2  17       28.84       35.82     10.23 o
   0   2  17       66.10       83.53     13.27 o
   1   2  17      103.37       91.31      6.43 o
   2   2  17       16.57       18.87      3.73 o
   3   2  17       84.90       70.50      4.43 o
   4   2  17        4.23        3.03      6.50 o
   5   2  17        0.48        2.19      6.20 o
   6   2  17       11.94       11.92      8.07 o
   7   2  17        1.85        2.14      7.92 o
   8   2  17        2.29        4.60      9.13 o
  -4   3  17        8.91       11.90     10.13 o
  -3   3  17        0.30      -10.14     10.14 o
  -2   3  17        3.29        2.50     10.31 o
  -1   3  17       29.08       31.79     11.10 o
   0   3  17      149.25      161.08     16.55 o
   1   3  17        1.06        0.90      3.46 o
   2   3  17      151.14      159.52      7.10 o
   3   3  17        1.10        0.07      3.25 o
   4   3  17       46.05       52.13      8.43 o
   5   3  17        9.59        3.35      6.45 o
   6   3  17       10.85       -1.55      7.50 o
   7   3  17       76.62       97.39     12.17 o
   8   3  17        1.33        0.32      8.03 o
   9   3  17       32.46       36.75     11.57 o
  -4   4  17        0.30       10.86     11.27 o
  -3   4  17       28.86       39.33     10.40 o
  -2   4  17        8.49        7.90      9.66 o
  -1   4  17        4.54        9.07      8.80 o
   0   4  17       16.33       22.06     11.58 o
   1   4  17        9.94        7.57      3.50 o
   2   4  17        0.89        1.92      3.04 o
   3   4  17        0.00        1.89      3.23 o
   4   4  17       37.48       48.77      8.15 o
   5   4  17        0.31       -0.02      6.58 o
   6   4  17        2.05       -2.58      7.62 o
   7   4  17        0.68        0.05      7.76 o
   8   4  17        0.29        3.64      9.02 o
   9   4  17        4.84       -3.60      9.39 o
  -3   5  17        0.01        6.44      9.30 o
  -2   5  17        6.03       -4.08      9.35 o
  -1   5  17        0.05       -3.30      7.51 o
   0   5  17        0.41        0.27      7.78 o
   1   5  17       23.03       30.62      6.35 o
   2   5  17        0.13        0.01      3.55 o
   3   5  17       13.37       17.33      3.63 o
   4   5  17       20.48       21.21      5.22 o
   5   5  17        0.12        0.21      6.31 o
   6   5  17       17.10       15.40      7.74 o
   7   5  17        1.40        3.63      7.75 o
   8   5  17        0.01       -1.43      8.44 o
   9   5  17        0.93        7.93     10.19 o
  -2   6  17        0.21       -6.04      8.98 o
  -1   6  17        0.06        3.38      8.67 o
   0   6  17       21.51       24.61      7.81 o
   1   6  17       14.52       19.21      4.31 o
   2   6  17        0.26       -0.58      4.11 o
   3   6  17        0.20        1.13      4.46 o
   4   6  17       37.80       40.65      5.94 o
   5   6  17        0.86        1.92      4.98 o
   6   6  17       15.04        8.20      7.87 o
   7   6  17        4.54        1.06      8.01 o
   8   6  17        4.04        5.84      8.94 o
  -2   7  17        0.00       -2.75      9.31 o
  -1   7  17        5.01        8.53      8.61 o
   0   7  17       11.09       21.78      8.60 o
   1   7  17        0.91        0.80      8.38 o
   2   7  17       30.90       27.14      5.37 o
   3   7  17       28.87       33.37      5.57 o
   4   7  17       12.74       12.52      4.92 o
   5   7  17        3.56        0.76      5.74 o
   6   7  17       11.79       12.40      8.29 o
   7   7  17        8.01        9.58      7.99 o
   8   7  17        0.13        0.06      9.11 o
  -1   8  17        2.58       -0.94      9.82 o
   0   8  17        3.31       11.25      8.54 o
   1   8  17       11.38       14.42      8.56 o
   2   8  17        1.49        3.12      4.47 o
   3   8  17        2.80        1.12      5.02 o
   4   8  17        0.56       -0.87      5.19 o
   5   8  17       17.18       13.52      5.96 o
   6   8  17        0.25        4.84      5.56 o
   7   8  17        2.70        8.62      8.22 o
   1   9  17       17.42       30.87      7.58 o
   2   9  17       16.75       18.28      6.15 o
   3   9  17       19.69       19.93      4.64 o
   4   9  17        8.91        7.97      4.26 o
   5   9  17        3.78        2.86      5.56 o
   6   9  17        6.58        8.56      5.86 o
   0  -4  18       11.82       12.11      6.32 o
   1  -4  18        3.83       -3.74      5.99 o
   2  -4  18        5.65       10.03      5.90 o
  -1  -3  18        5.52       15.07      9.91 o
   0  -3  18        6.23       11.43      6.00 o
   1  -3  18        3.42        0.95      8.69 o
   2  -3  18       17.40       22.27      8.04 o
   3  -3  18        2.20       -2.38      4.95 o
   4  -3  18       14.35       23.38      8.69 o
  -2  -2  18        3.91        1.61      9.58 o
  -1  -2  18       17.75       14.70      8.28 o
   0  -2  18       13.91       15.40      7.60 o
   1  -2  18        0.87        2.61      5.03 o
   2  -2  18        0.25        1.81      3.89 o
   3  -2  18        3.67        6.46      4.13 o
   4  -2  18        2.47        2.33      7.57 o
   5  -2  18        0.34        6.12      8.60 o
   6  -2  18        0.52       12.96      8.88 o
  -3  -1  18        2.42       15.54     10.34 o
  -2  -1  18        0.33       -0.48      9.42 o
  -1  -1  18        0.01        1.23      9.01 o
   0  -1  18       12.09       17.00      9.10 o
   1  -1  18        3.77        6.81      8.06 o
   2  -1  18        9.89       11.28      3.92 o
   3  -1  18        0.10       -2.02      3.91 o
   4  -1  18        0.84        8.95      6.93 o
   5  -1  18       11.98        1.56      7.84 o
   6  -1  18        2.06       -7.60      7.77 o
  -3   0  18        0.01        8.24      9.54 o
  -2   0  18        1.02        0.59      8.25 o
  -1   0  18        1.81        3.96      7.38 o
   0   0  18        2.58       -2.12      8.40 o
   1   0  18        0.00       -4.06      4.06 o
   2   0  18       11.46       15.00      4.35 o
   3   0  18        2.42        1.52      3.54 o
   4   0  18        5.91        7.81      6.59 o
   5   0  18        5.27        7.30      7.16 o
   6   0  18        0.01       -6.44      8.24 o
   7   0  18        3.10       12.88      8.99 o
  -3   1  18       19.89       22.30     10.54 o
  -2   1  18        8.84       -0.32     10.16 o
  -1   1  18        0.09        5.74      8.56 o
   0   1  18        0.65        1.41      9.79 o
   1   1  18        0.01       -1.39      5.06 o
   2   1  18       22.18       26.45      4.78 o
   3   1  18       12.01        6.44      5.55 o
   4   1  18        2.54        2.61      6.15 o
   5   1  18        3.40        5.82      6.93 o
   6   1  18        0.12       -1.79      7.32 o
   7   1  18        0.56       -3.08      8.13 o
  -3   2  18        9.88        9.97      9.87 o
  -2   2  18        3.80       11.01     11.14 o
  -1   2  18        1.45        5.00      9.50 o
   0   2  18        1.81        5.44      8.75 o
   1   2  18        0.06        0.08      3.49 o
   2   2  18       22.61       18.94      4.71 o
   3   2  18        1.17        1.73      4.62 o
   4   2  18        3.48        1.38      5.78 o
   5   2  18        7.99        6.64      6.61 o
   6   2  18       37.15       43.09      9.50 o
   7   2  18        5.88        5.39      8.69 o
   8   2  18       10.72       12.98      9.46 o
  -3   3  18        6.00       13.34     10.93 o
  -2   3  18        1.77       -4.25      9.02 o
  -1   3  18        1.46       -2.16      9.44 o
   0   3  18        0.00       -0.60     10.51 o
   1   3  18       97.56      122.27     16.11 o
   2   3  18       43.29       55.84      6.07 o
   3   3  18       29.21       32.55      7.47 o
   4   3  18      100.43      107.47     10.26 o
   5   3  18       47.58       50.65      8.75 o
   6   3  18       44.70       37.69      9.52 o
   7   3  18        6.94        6.16      7.55 o
   8   3  18        8.65        6.83      8.77 o
  -3   4  18        0.16       -2.36      9.98 o
  -2   4  18        0.26       -4.92     10.54 o
  -1   4  18        0.55        4.31      8.42 o
   0   4  18       16.48        6.65      9.64 o
   1   4  18      182.74      215.09     18.49 o
   2   4  18       28.73       28.36      5.07 o
   3   4  18       15.41       20.32      7.82 o
   4   4  18        0.00       -0.78      5.06 o
   5   4  18        9.62        6.61      6.51 o
   6   4  18        1.99       -0.27      7.19 o
   7   4  18        0.96       -4.88      8.16 o
   8   4  18        1.64        4.52      9.30 o
  -2   5  18        3.96        0.59     10.39 o
  -1   5  18        0.66        3.13      8.57 o
   0   5  18        1.17        3.90      9.37 o
   1   5  18       19.40       35.07     11.42 o
   2   5  18        1.32        7.30      4.19 o
   3   5  18       14.07       12.88      5.10 o
   4   5  18        9.39       10.68      4.78 o
   5   5  18        0.06        1.26      6.68 o
   6   5  18        0.05        3.61      7.23 o
   7   5  18        0.19       10.08      8.48 o
   8   5  18        0.26       -8.90      9.76 o
  -1   6  18        0.45       -2.57      9.39 o
   0   6  18        0.56        0.82      9.28 o
   1   6  18        7.71       16.32      9.14 o
   2   6  18        0.25        1.07      4.22 o
   3   6  18        0.28       -4.71      4.71 o
   4   6  18        9.36        6.66      4.85 o
   5   6  18       35.20       37.00      8.79 o
   6   6  18        5.31        1.32      7.70 o
   7   6  18        0.61       -2.48      8.30 o
  -1   7  18        3.16        5.79     10.26 o
   0   7  18        0.37        5.25      8.86 o
   1   7  18        2.07        1.49      8.79 o
   2   7  18        0.12        2.51      7.93 o
   3   7  18        1.48       -0.91      4.75 o
   4   7  18        1.52       -1.24      5.81 o
   5   7  18        0.61       -0.41      5.33 o
   6   7  18        3.94        2.99      5.84 o
   7   7  18        0.13       -0.65      8.57 o
   1   8  18        2.05       -0.25      9.16 o
   2   8  18        0.01       -0.58      8.37 o
   3   8  18        0.31       -1.44      5.17 o
   4   8  18        1.38        1.37      5.34 o
   5   8  18        0.68       -2.70      5.57 o
   6   8  18        3.55        2.45      6.14 o
  -1  -2  19        0.81       -0.22      9.21 o
   0  -2  19       17.07       42.95     11.42 o
   1  -2  19        0.20       -4.28      5.41 o
   2  -2  19        6.32       10.98      4.42 o
   3  -2  19        2.87       -1.32      7.60 o
   4  -2  19        1.41        4.32      7.93 o
  -1  -1  19        4.68        2.71      8.44 o
   0  -1  19        4.31       15.90      9.43 o
   1  -1  19       11.78       10.45      9.50 o
   2  -1  19        0.02        1.67      3.95 o
   3  -1  19       10.12        7.99      6.69 o
   4  -1  19        0.00        2.64      7.10 o
   5  -1  19        0.10        0.61      8.67 o
  -2   0  19        9.64        2.01      9.85 o
  -1   0  19        4.35       13.99      8.38 o
   0   0  19        0.01       -1.87      9.69 o
   1   0  19        1.44        4.01      8.85 o
   2   0  19        0.40        9.05      4.78 o
   3   0  19        2.78        5.86      4.22 o
   4   0  19        0.57        0.62      6.90 o
   5   0  19        0.18        0.41      7.92 o
   6   0  19        7.23        6.76      8.55 o
  -2   1  19        4.80        2.25      9.91 o
  -1   1  19        0.00       -8.69     10.07 o
   0   1  19        2.35        2.67      8.50 o
   1   1  19       12.87        5.81      9.81 o
   2   1  19        0.22        1.54      4.45 o
   3   1  19        0.70       -0.30      5.21 o
   4   1  19       12.10        3.48      6.66 o
   5   1  19        2.48       -2.56      7.09 o
   6   1  19        1.83        0.39      8.43 o
   7   1  19        2.95        6.83      9.25 o
  -2   2  19        0.10       -9.34      9.34 o
  -1   2  19        0.04       -0.37     10.60 o
   0   2  19        1.37        0.24      9.27 o
   1   2  19       21.32       21.14     10.23 o
   2   2  19        4.02        3.67      4.32 o
   3   2  19       15.89       19.15      5.78 o
   4   2  19       13.07        8.33      6.26 o
   5   2  19        1.16        1.60      6.69 o
   6   2  19        4.72        1.77      7.39 o
   7   2  19       28.82       25.11      8.89 o
  -2   3  19        4.50        9.52     11.23 o
  -1   3  19        8.79       12.15     10.69 o
   0   3  19        1.97        2.61      9.07 o
   1   3  19       13.06       14.03     11.48 o
   2   3  19       45.49       44.72     11.26 o
   3   3  19        4.46        2.53      4.91 o
   4   3  19       26.05       29.78      5.61 o
   5   3  19        0.41       -0.86      6.55 o
   6   3  19       13.01       14.88      7.97 o
   7   3  19        1.08       -3.55      8.77 o
  -2   4  19        3.42        4.64     10.00 o
  -1   4  19       14.36       35.12     12.12 o
   0   4  19        3.37       -8.99      8.99 o
   1   4  19        6.25        5.06      9.69 o
   2   4  19        1.61        7.94     10.52 o
   3   4  19        2.88        3.68      4.61 o
   4   4  19        9.48       15.80      5.69 o
   5   4  19       36.61       33.51      7.70 o
   6   4  19        7.23        7.28      8.02 o
   7   4  19        0.43       -6.84      8.95 o
  -1   5  19       21.49       30.07     11.85 o
   0   5  19        4.09        8.73      8.44 o
   1   5  19        5.85        8.58     11.07 o
   2   5  19       47.85       53.50     12.27 o
   3   5  19       18.14       23.89      4.94 o
   4   5  19        1.59       -4.56      7.18 o
   5   5  19        3.29        1.11      6.04 o
   6   5  19        0.25        1.47      7.99 o
   7   5  19        1.29        3.81      9.25 o
   0   6  19       10.48        6.74     10.14 o
   1   6  19        0.03        4.47      8.46 o
   2   6  19       38.93       45.94     11.61 o
   3   6  19        2.18        2.20      4.98 o
   4   6  19        0.16       -2.07      5.45 o
   5   6  19        6.01        6.85      5.62 o
   6   6  19        0.06        5.08      7.67 o
   1   7  19        2.99        8.98      8.99 o
   2   7  19        3.38        2.58      9.52 o
   3   7  19        4.91        4.05      8.85 o
   4   7  19        0.75       -0.67      6.18 o
   5   7  19        0.46        4.14      5.67 o
   6   7  19        2.17        4.19      6.05 o
   1  -1  20       13.64       23.84     10.48 o
   2  -1  20       17.76       18.78      9.32 o
   3  -1  20        4.21        3.29      6.06 o
   0   0  20        1.84      -10.06     10.06 o
   1   0  20        1.96        4.55     10.89 o
   2   0  20        4.52       -3.68      9.40 o
   3   0  20        0.84        0.67      5.47 o
   4   0  20        3.79        7.85      7.19 o
   0   1  20        0.60        8.19     10.27 o
   1   1  20        7.74        1.97     10.11 o
   2   1  20        0.03        2.99     10.77 o
   3   1  20        0.35        2.48      5.27 o
   4   1  20       10.97        8.81      7.04 o
   5   1  20        1.74        3.96      7.86 o
  -1   2  20        0.03        3.49     11.63 o
   0   2  20        4.91       -4.46      8.93 o
   1   2  20        1.11        5.67     10.90 o
   2   2  20        9.54        1.40      9.85 o
   3   2  20        6.48        5.72      4.91 o
   4   2  20        9.14        9.64      7.17 o
   5   2  20        0.02       12.72      7.24 o
   6   2  20        0.01       -4.39      8.66 o
   0   3  20        0.02       -3.06      9.73 o
   1   3  20        0.00        0.40     11.11 o
   2   3  20       31.05       30.72     11.45 o
   3   3  20       17.57       15.07     10.36 o
   4   3  20       19.86       15.54      5.67 o
   5   3  20        3.32        3.29      7.18 o
   6   3  20       18.43       15.36      8.12 o
   0   4  20        2.66        5.79     10.78 o
   1   4  20        2.00        1.31     11.25 o
   2   4  20        1.27       -9.22      9.22 o
   3   4  20        4.33        5.25     10.84 o
   4   4  20        5.07        6.90      5.74 o
   5   4  20        3.21       -3.04      7.17 o
   6   4  20        0.51       -0.19      8.17 o
   1   5  20       29.02       19.61     10.91 o
   2   5  20       24.58       34.60     11.27 o
   3   5  20        0.96        7.05     10.75 o
   4   5  20       15.13       19.38      5.69 o
   5   5  20        0.49        0.94      6.15 o
   6   5  20       54.26       59.49     10.51 o
   2   6  20       23.51       42.37     12.24 o
   3   6  20        0.22        3.79      9.28 o
   4   6  20        0.26       -3.93      9.92 o
   5   6  20        6.71       12.39      6.36 o
   2   2  21        0.11        0.10     10.51 o
   3   2  21        0.06       -0.23     10.46 o
   2   3  21        0.36       13.87     10.32 o
   3   3  21        0.00        2.28     10.95 o
   4   3  21       19.58        9.55      9.17 o
   3   4  21        0.85       -2.05     11.25 o
 
